# Supplementary material for: Mitigation and detection of putative microbial contaminant reads from long-read metagenomic datasets
Source: Microb Genom. 2026 Jan 22;12(1):001609. doi: 10.1099/mgen.0.001609 (PMC12828179; doi:10.1099/mgen.0.001609)
Supplement: Supplementary Material 2. [file mgen-12-01609-s002.xlsx]

## Sheet: Supplementary_Table_S1
Supplementary Table S1. Metadata on samples including individual accession numbers. Projects PRJEB82667 and PRJEB95992.
STUDY	SAMPLE	ERS	ERR	Assembly (only ILM)	SEQ ID	EXPERIMENT	SAMPLE TYPE	WEEK	SAMPLE SOURCE
PRJEB82667	T045-3-A	ERS25490100	ERR15423420		T045-3-A_G230126.fastq.gz	metagenomic	patient sample	3	Anus
PRJEB82667	T045-3-N	ERS25490101	ERR15423421		T045-3-N_G230126.fastq.gz	metagenomic	patient sample	3	Nose
PRJEB82667	T045-5-A	ERS25490102	ERR15423422		T045-5-A_G230208.fastq.gz	metagenomic	patient sample	5	Anus
PRJEB82667	T045-5-B	ERS25490103	ERR15423423		T045-5-B_G230208.fastq.gz	metagenomic	patient sample	5	Nose
PRJEB82667	T045-6-A	ERS25490104	ERR15423424		T045-6-A_G230216.fastq.gz	metagenomic	patient sample	6	Anus
PRJEB82667	T045-6-B	ERS25490105	ERR15423425		T045-6-B_G230216.fastq.gz	metagenomic	patient sample	6	Nose
PRJEB82667	T045-8-A	ERS25490106	ERR15423426		T045-8-A_G230302.fastq.gz	metagenomic	patient sample	8	Anus
PRJEB82667	T045-8-A	ERS25490107	ERR15423427		T045-8-A_G241120.fastq.gz	metagenomic	patient sample	8	Anus
PRJEB82667	T052-3-A	ERS25490108	ERR15423428		T052-3-A_G230126.fastq.gz	metagenomic	patient sample	3	Anus
PRJEB82667	T052-3-B	ERS25490109	ERR15423429		T052-3-B_G230126.fastq.gz	metagenomic	patient sample	3	Nose
PRJEB82667	T052-5-A	ERS25490110	ERR15423430		T052-5-A_G230208.fastq.gz	metagenomic	patient sample	5	Anus
PRJEB82667	T052-5-B	ERS25490111	ERR15423431		T052-5-B_G230208.fastq.gz	metagenomic	patient sample	5	Nose
PRJEB82667	T052-6-A	ERS25490112	ERR15423432		T052-6-A_G230216.fastq.gz	metagenomic	patient sample	6	Anus
PRJEB82667	T052-6-B	ERS25490113	ERR15423433		T052-6-B_G230216.fastq.gz	metagenomic	patient sample	6	Nose
PRJEB82667	T053-3-A	ERS25490114	ERR15423434		T053-3-A_G230126.fastq.gz	metagenomic	patient sample	3	Anus
PRJEB82667	T053-3-B	ERS25490115	ERR15423435		T053-3-B_G230126.fastq.gz	metagenomic	patient sample	3	Nose
PRJEB82667	T053-5-A	ERS25490116	ERR15423436		T053-5-A_G230208.fastq.gz	metagenomic	patient sample	5	Anus
PRJEB82667	T053-5-B	ERS25490117	ERR15423437		T053-5-B_G230208.fastq.gz	metagenomic	patient sample	5	Nose
PRJEB82667	T053-6-A	ERS25490118	ERR15423438		T053-6-A_G230216.fastq.gz	metagenomic	patient sample	6	Anus
PRJEB82667	T053-6-B	ERS25490119	ERR15423439		T053-6-B_G230216.fastq.gz	metagenomic	patient sample	6	Nose
PRJEB82667	T054-11-A	ERS25490120	ERR15423440		T054-11-A_G230323.fastq.gz	metagenomic	patient sample	11	Anus
PRJEB82667	T054-11-B	ERS25490121	ERR15423441		T054-11-B_G230323.fastq.gz	metagenomic	patient sample	11	Nose
PRJEB82667	T054-13-A	ERS25490122	ERR15423442		T054-13-A_G230406.fastq.gz	metagenomic	patient sample	13	Anus
PRJEB82667	T054-13-B	ERS25490123	ERR15423443		T054-13-B_G230406.fastq.gz	metagenomic	patient sample	13	Nose
PRJEB82667	T054-3-A	ERS25490124	ERR15423444		T054-3-A_G230126.fastq.gz	metagenomic	patient sample	3	Anus
PRJEB82667	T054-3-B	ERS25490125	ERR15423445		T054-3-B_G230126.fastq.gz	metagenomic	patient sample	3	Nose
PRJEB82667	T054-5-A	ERS25490126	ERR15423446		T054-5-A_G230208.fastq.gz	metagenomic	patient sample	5	Anus
PRJEB82667	T054-5-B	ERS25490127	ERR15423447		T054-5-B_G230208.fastq.gz	metagenomic	patient sample	5	Nose
PRJEB82667	T054-6-A	ERS25490128	ERR15423448		T054-6-A_G230216.fastq.gz	metagenomic	patient sample	6	Anus
PRJEB82667	T054-6-B	ERS25490129	ERR15423449		T054-6-B_G230216.fastq.gz	metagenomic	patient sample	6	Nose
PRJEB82667	T054-8-A	ERS25490130	ERR15423450		T054-8-A_G230302.fastq.gz	metagenomic	patient sample	8	Anus
PRJEB82667	T054-8-A	ERS25490131	ERR15423451		T054-8-A_G241120.fastq.gz	metagenomic	patient sample	8	Anus
PRJEB82667	T054-8-B	ERS25490132	ERR15423452		T054-8-B_G241120.fastq.gz	metagenomic	patient sample	8	Nose
PRJEB82667	T055-3-A	ERS25490133	ERR15423453		T055-3-A_G230126.fastq.gz	metagenomic	patient sample	3	Anus
PRJEB82667	T055-3-N	ERS25490134	ERR15423454		T055-3-N_G230126.fastq.gz	metagenomic	patient sample	3	Nose
PRJEB82667	T055-5-A	ERS25490135	ERR15423455		T055-5-A_G230208.fastq.gz	metagenomic	patient sample	5	Anus
PRJEB82667	T055-5-B	ERS25490136	ERR15423456		T055-5-B_G230208.fastq.gz	metagenomic	patient sample	5	Nose
PRJEB82667	T055-6-A	ERS25490137	ERR15423457		T055-6-A_G230216.fastq.gz	metagenomic	patient sample	6	Anus
PRJEB82667	T055-6-B	ERS25490138	ERR15423458		T055-6-B_G230216.fastq.gz	metagenomic	patient sample	6	Nose
PRJEB82667	T055-8-A	ERS25490139	ERR15423459		T055-8-A_G241120.fastq.gz	metagenomic	patient sample	8	Anus
PRJEB82667	T055-8-B	ERS25490140	ERR15423460		T055-8-B_G230302.fastq.gz	metagenomic	patient sample	8	Nose
PRJEB82667	T055-8-B	ERS25490141	ERR15423461		T055-8-B_G241120.fastq.gz	metagenomic	patient sample	8	Nose
PRJEB82667	T056-3-A	ERS25490142	ERR15423462		T056-3-A_G230126.fastq.gz	metagenomic	patient sample	3	Anus
PRJEB82667	T056-3-B	ERS25490143	ERR15423463		T056-3-B_G230126.fastq.gz	metagenomic	patient sample	3	Nose
PRJEB82667	T057-3-A	ERS25490144	ERR15423464		T057-3-A_G230126.fastq.gz	metagenomic	patient sample	3	Anus
PRJEB82667	T057-3-B	ERS25490145	ERR15423465		T057-3-B_G230126.fastq.gz	metagenomic	patient sample	3	Nose
PRJEB82667	T060-3-A	ERS25490146	ERR15423466		T060-3-A_G230126.fastq.gz	metagenomic	patient sample	3	Anus
PRJEB82667	T060-3-B	ERS25490147	ERR15423467		T060-3-B_G230126.fastq.gz	metagenomic	patient sample	3	Nose
PRJEB82667	T061-3-A	ERS25490148	ERR15423468		T061-3-A_G230126.fastq.gz	metagenomic	patient sample	3	Anus
PRJEB82667	T061-3-N	ERS25490149	ERR15423469		T061-3-N_G230126.fastq.gz	metagenomic	patient sample	3	Nose
PRJEB82667	T062-3-A	ERS25490150	ERR15423470		T062-3-A_G230126.fastq.gz	metagenomic	patient sample	3	Anus
PRJEB82667	T062-3-B	ERS25490151	ERR15423471		T062-3-B_G230126.fastq.gz	metagenomic	patient sample	3	Nose
PRJEB82667	T063-3-A	ERS25490152	ERR15423472		T063-3-A_G230126.fastq.gz	metagenomic	patient sample	3	Anus
PRJEB82667	T063-3-B	ERS25490153	ERR15423473		T063-3-B_G230126.fastq.gz	metagenomic	patient sample	3	Nose
PRJEB82667	T063-5-A	ERS25490154	ERR15423474		T063-5-A_G230208.fastq.gz	metagenomic	patient sample	5	Anus
PRJEB82667	T063-5-B	ERS25490155	ERR15423475		T063-5-B_G230208.fastq.gz	metagenomic	patient sample	5	Nose
PRJEB82667	T064-3-A	ERS25490156	ERR15423476		T064-3-A_G230126.fastq.gz	metagenomic	patient sample	3	Anus
PRJEB82667	T064-3-N	ERS25490157	ERR15423477		T064-3-N_G230126.fastq.gz	metagenomic	patient sample	3	Nose
PRJEB82667	T067-5-A	ERS25490158	ERR15423478		T067-5-A_G230208.fastq.gz	metagenomic	patient sample	5	Anus
PRJEB82667	T067-5-B	ERS25490159	ERR15423479		T067-5-B_G230208.fastq.gz	metagenomic	patient sample	5	Nose
PRJEB82667	T068-5-A	ERS25490160	ERR15423480		T068-5-A_G230208.fastq.gz	metagenomic	patient sample	5	Anus
PRJEB82667	T068-5-B	ERS25490161	ERR15423481		T068-5-B_G230208.fastq.gz	metagenomic	patient sample	5	Nose
PRJEB82667	T069-11-A	ERS25490162	ERR15423482		T069-11-A_G230323.fastq.gz	metagenomic	patient sample	11	Anus
PRJEB82667	T069-11-B	ERS25490163	ERR15423483		T069-11-B_G230323.fastq.gz	metagenomic	patient sample	11	Nose
PRJEB82667	T069-13-A	ERS22190339	ERR13964291		T069-13-A_G230406.fastq.gz	metagenomic	patient sample	13	Anus
PRJEB82667	T069-13-B	ERS22190340	ERR13964292		T069-13-B_G230406.fastq.gz	metagenomic	patient sample	13	Nose
PRJEB82667	T069-5-A	ERS25490164	ERR15423484		T069-5-A_G230208.fastq.gz	metagenomic	patient sample	5	Anus
PRJEB82667	T069-5-B	ERS25490165	ERR15423485		T069-5-B_G230208.fastq.gz	metagenomic	patient sample	5	Nose
PRJEB82667	T069-6-A	ERS25490166	ERR15423486		T069-6-A_G230216.fastq.gz	metagenomic	patient sample	6	Anus
PRJEB82667	T069-6-B	ERS25490167	ERR15423487		T069-6-B_G230216.fastq.gz	metagenomic	patient sample	6	Nose
PRJEB82667	T069-8-A	ERS25490168	ERR15423488		T069-8-A_G230302.fastq.gz	metagenomic	patient sample	8	Anus
PRJEB82667	T069-8-A	ERS25490169	ERR15423489		T069-8-A_G241120.fastq.gz	metagenomic	patient sample	8	Anus
PRJEB82667	T069-8-B	ERS25490170	ERR15423490		T069-8-B_G230302.fastq.gz	metagenomic	patient sample	8	Nose
PRJEB82667	T069-8-B	ERS25490171	ERR15423491		T069-8-B_G241120.fastq.gz	metagenomic	patient sample	8	Nose
PRJEB82667	T070-5-A	ERS25490172	ERR15423492		T070-5-A_G230208.fastq.gz	metagenomic	patient sample	5	Anus
PRJEB82667	T070-5-N	ERS25490173	ERR15423493		T070-5-N_G230208.fastq.gz	metagenomic	patient sample	5	Nose
PRJEB82667	T071-5-A	ERS25490174	ERR15423494		T071-5-A_G230208.fastq.gz	metagenomic	patient sample	5	Anus
PRJEB82667	T071-5-N	ERS25490175	ERR15423495		T071-5-N_G230208.fastq.gz	metagenomic	patient sample	5	Nose
PRJEB82667	T072-5-A	ERS25490176	ERR15423496		T072-5-A_G230208.fastq.gz	metagenomic	patient sample	5	Anus
PRJEB82667	T072-5-B	ERS25490177	ERR15423497		T072-5-B_G230208.fastq.gz	metagenomic	patient sample	5	Nose
PRJEB82667	T072-6-A	ERS25490178	ERR15423498		T072-6-A_G230216.fastq.gz	metagenomic	patient sample	6	Anus
PRJEB82667	T072-6-B	ERS25490179	ERR15423499		T072-6-B_G230216.fastq.gz	metagenomic	patient sample	6	Nose
PRJEB82667	T073-6-A	ERS25490180	ERR15423500		T073-6-A_G230216.fastq.gz	metagenomic	patient sample	6	Anus
PRJEB82667	T073-6-B	ERS25490181	ERR15423501		T073-6-B_G230216.fastq.gz	metagenomic	patient sample	6	Nose
PRJEB82667	T074-11-N	ERS25490182	ERR15423502		T074-11-N_G230323.fastq.gz	metagenomic	patient sample	11	Nose
PRJEB82667	T074-13-A	ERS25490183	ERR15423503		T074-13-A_G230406.fastq.gz	metagenomic	patient sample	13	Anus
PRJEB82667	T074-13-B	ERS25490184	ERR15423504		T074-13-B_G230406.fastq.gz	metagenomic	patient sample	13	Nose
PRJEB82667	T074-6-A	ERS25490185	ERR15423505		T074-6-A_G230216.fastq.gz	metagenomic	patient sample	6	Anus
PRJEB82667	T074-6-B	ERS25490186	ERR15423506		T074-6-B_G230216.fastq.gz	metagenomic	patient sample	6	Nose
PRJEB82667	T074-8-A	ERS25490187	ERR15423507		T074-8-A_G230302.fastq.gz	metagenomic	patient sample	8	Anus
PRJEB82667	T074-8-A	ERS25490188	ERR15423508		T074-8-A_G241120.fastq.gz	metagenomic	patient sample	8	Anus
PRJEB82667	T074-8-B	ERS25490189	ERR15423509		T074-8-B_G230302.fastq.gz	metagenomic	patient sample	8	Nose
PRJEB82667	T074-8-B	ERS25490190	ERR15423510		T074-8-B_G241120.fastq.gz	metagenomic	patient sample	8	Nose
PRJEB82667	T075-11-A	ERS25490191	ERR15423511		T075-11-A_G230323.fastq.gz	metagenomic	patient sample	11	Anus
PRJEB82667	T075-11-N	ERS25490192	ERR15423512		T075-11-N_G230323.fastq.gz	metagenomic	patient sample	11	Nose
PRJEB82667	T075-13-A	ERS25490193	ERR15423513		T075-13-A_G230406.fastq.gz	metagenomic	patient sample	13	Anus
PRJEB82667	T075-13-B	ERS25490194	ERR15423514		T075-13-B_G230406.fastq.gz	metagenomic	patient sample	13	Nose
PRJEB82667	T075-6-A	ERS25490195	ERR15423515		T075-6-A_G230216.fastq.gz	metagenomic	patient sample	6	Anus
PRJEB82667	T075-6-B	ERS25490196	ERR15423516		T075-6-B_G230216.fastq.gz	metagenomic	patient sample	6	Nose
PRJEB82667	T075-8-A	ERS25490197	ERR15423517		T075-8-A_G230302.fastq.gz	metagenomic	patient sample	8	Anus
PRJEB82667	T075-8-A	ERS25490198	ERR15423518		T075-8-A_G241120.fastq.gz	metagenomic	patient sample	8	Anus
PRJEB82667	T075-8-B	ERS25490199	ERR15423519		T075-8-B_G230302.fastq.gz	metagenomic	patient sample	8	Nose
PRJEB82667	T075-8-B	ERS25490200	ERR15423520		T075-8-B_G241120.fastq.gz	metagenomic	patient sample	8	Nose
PRJEB82667	T076-6-A	ERS25490201	ERR15423521		T076-6-A_G230216.fastq.gz	metagenomic	patient sample	6	Anus
PRJEB82667	T076-6-B	ERS25490202	ERR15423522		T076-6-B_G230216.fastq.gz	metagenomic	patient sample	6	Nose
PRJEB82667	T077-6-A	ERS25490203	ERR15423523		T077-6-A_G230216.fastq.gz	metagenomic	patient sample	6	Anus
PRJEB82667	T077-6-B	ERS25490204	ERR15423524		T077-6-B_G230216.fastq.gz	metagenomic	patient sample	6	Nose
PRJEB82667	T078-6-A	ERS25490205	ERR15423525		T078-6-A_G230216.fastq.gz	metagenomic	patient sample	6	Anus
PRJEB82667	T078-6-B	ERS25490206	ERR15423526		T078-6-B_G230216.fastq.gz	metagenomic	patient sample	6	Nose
PRJEB82667	T079-6-A	ERS25490207	ERR15423527		T079-6-A_G230216.fastq.gz	metagenomic	patient sample	6	Anus
PRJEB82667	T079-6-B	ERS25490208	ERR15423528		T079-6-B_G230216.fastq.gz	metagenomic	patient sample	6	Nose
PRJEB82667	T081-8-A	ERS25490209	ERR15423529		T081-8-A_G230302.fastq.gz	metagenomic	patient sample	8	Anus
PRJEB82667	T081-8-A	ERS25490210	ERR15423530		T081-8-A_G241120.fastq.gz	metagenomic	patient sample	8	Anus
PRJEB82667	T081-8-B	ERS25490211	ERR15423531		T081-8-B_G230302.fastq.gz	metagenomic	patient sample	8	Nose
PRJEB82667	T082-8-A	ERS25490212	ERR15423532		T082-8-A_G230302.fastq.gz	metagenomic	patient sample	8	Anus
PRJEB82667	T082-8-B	ERS25490213	ERR15423533		T082-8-B_G230302.fastq.gz	metagenomic	patient sample	8	Nose
PRJEB82667	T083-8-A	ERS25490214	ERR15423534		T083-8-A_G230302.fastq.gz	metagenomic	patient sample	8	Anus
PRJEB82667	T083-8-B	ERS25490215	ERR15423535		T083-8-B_G230302.fastq.gz	metagenomic	patient sample	8	Nose
PRJEB82667	T084-8-A	ERS25490216	ERR15423536		T084-8-A_G230302.fastq.gz	metagenomic	patient sample	8	Anus
PRJEB82667	T084-8-A	ERS25490217	ERR15423537		T084-8-A_G241120.fastq.gz	metagenomic	patient sample	8	Anus
PRJEB82667	T084-8-B	ERS25490218	ERR15423538		T084-8-B_G230302.fastq.gz	metagenomic	patient sample	8	Nose
PRJEB82667	T084-8-B	ERS25490219	ERR15423539		T084-8-B_G241120.fastq.gz	metagenomic	patient sample	8	Nose
PRJEB82667	T086-11-A	ERS25490220	ERR15423540		T086-11-A_G230323.fastq.gz	metagenomic	patient sample	11	Anus
PRJEB82667	T086-11-B	ERS25490221	ERR15423541		T086-11-B_G230323.fastq.gz	metagenomic	patient sample	11	Nose
PRJEB82667	T086-13-A	ERS25490222	ERR15423542		T086-13-A_G230406.fastq.gz	metagenomic	patient sample	13	Anus
PRJEB82667	T086-13-B	ERS25490223	ERR15423543		T086-13-B_G230406.fastq.gz	metagenomic	patient sample	13	Nose
PRJEB82667	T092-11-A	ERS25490224	ERR15423544		T092-11-A_G230323.fastq.gz	metagenomic	patient sample	11	Anus
PRJEB82667	T092-11-N	ERS25490225	ERR15423545		T092-11-N_G230323.fastq.gz	metagenomic	patient sample	11	Nose
PRJEB82667	T092-13-A	ERS25490226	ERR15423546		T092-13-A_G230406.fastq.gz	metagenomic	patient sample	13	Anus
PRJEB82667	T092-13-B	ERS25490227	ERR15423547		T092-13-B_G230406.fastq.gz	metagenomic	patient sample	13	Nose
PRJEB82667	T095-11-A	ERS25490228	ERR15423548		T095-11-A_G230323.fastq.gz	metagenomic	patient sample	11	Anus
PRJEB82667	T095-11-B	ERS25490229	ERR15423549		T095-11-B_G230323.fastq.gz	metagenomic	patient sample	11	Nose
PRJEB82667	T095-13-A	ERS25490230	ERR15423550		T095-13-A_G230406.fastq.gz	metagenomic	patient sample	13	Anus
PRJEB82667	T095-13-B	ERS25490231	ERR15423551		T095-13-B_G230406.fastq.gz	metagenomic	patient sample	13	Nose
PRJEB82667	T097-11-A	ERS25490232	ERR15423552		T097-11-A_G230323.fastq.gz	metagenomic	patient sample	11	Anus
PRJEB82667	T097-11-B	ERS25490233	ERR15423553		T097-11-B_G230323.fastq.gz	metagenomic	patient sample	11	Nose
PRJEB82667	T098-11-A	ERS25490234	ERR15423554		T098-11-A_G230323.fastq.gz	metagenomic	patient sample	11	Anus
PRJEB82667	T098-11-B	ERS25490235	ERR15423555		T098-11-B_G230323.fastq.gz	metagenomic	patient sample	11	Nose
PRJEB82667	T100-11-A	ERS25490236	ERR15423556		T100-11-A_G230323.fastq.gz	metagenomic	patient sample	11	Anus
PRJEB82667	T100-11-B	ERS25490237	ERR15423557		T100-11-B_G230323.fastq.gz	metagenomic	patient sample	11	Nose
PRJEB82667	T101-11-A	ERS25490238	ERR15423558		T101-11-A_G230323.fastq.gz	metagenomic	patient sample	11	Anus
PRJEB82667	T101-11-B	ERS25490239	ERR15423559		T101-11-B_G230323.fastq.gz	metagenomic	patient sample	11	Nose
PRJEB82667	T102-11-A	ERS25490240	ERR15423560		T102-11-A_G230323.fastq.gz	metagenomic	patient sample	11	Anus
PRJEB82667	T102-11-B	ERS25490241	ERR15423561		T102-11-B_G230323.fastq.gz	metagenomic	patient sample	11	Nose
PRJEB82667	T103-11-A	ERS25490242	ERR15423562		T103-11-A_G230323.fastq.gz	metagenomic	patient sample	11	Anus
PRJEB82667	T103-11-B	ERS25490243	ERR15423563		T103-11-B_G230323.fastq.gz	metagenomic	patient sample	11	Nose
PRJEB82667	T103-13-A	ERS25490244	ERR15423564		T103-13-A_G230406.fastq.gz	metagenomic	patient sample	13	Anus
PRJEB82667	T103-13-B	ERS25490245	ERR15423565		T103-13-B_G230406.fastq.gz	metagenomic	patient sample	13	Nose
PRJEB82667	T104-13-A	ERS25490246	ERR15423566		T104-13-A_G230406.fastq.gz	metagenomic	patient sample	13	Anus
PRJEB82667	T104-13-B	ERS25490247	ERR15423567		T104-13-B_G230406.fastq.gz	metagenomic	patient sample	13	Nose
PRJEB82667	T105-13-A	ERS25490248	ERR15423568		T105-13-A_G230406.fastq.gz	metagenomic	patient sample	13	Anus
PRJEB82667	T105-13-B	ERS25490249	ERR15423569		T105-13-B_G230406.fastq.gz	metagenomic	patient sample	13	Nose
PRJEB82667	T106-13-A	ERS25490250	ERR15423570		T106-13-A_G230406.fastq.gz	metagenomic	patient sample	13	Anus
PRJEB82667	T106-13-B	ERS25490251	ERR15423571		T106-13-B_G230406.fastq.gz	metagenomic	patient sample	13	Nose
PRJEB82667	T107-13-A	ERS25490252	ERR15423572		T107-13-A_G230406.fastq.gz	metagenomic	patient sample	13	Anus
PRJEB82667	T107-13-B	ERS25490253	ERR15423573		T107-13-B_G230406.fastq.gz	metagenomic	patient sample	13	Nose
PRJEB82667	T108-13-A	ERS25490254	ERR15423574		T108-13-A_G230406.fastq.gz	metagenomic	patient sample	13	Anus
PRJEB82667	T108-13-B	ERS25490255	ERR15423575		T108-13-B_G230406.fastq.gz	metagenomic	patient sample	13	Nose
PRJEB82667	T121-19-A	ERS25490256	ERR15423576		T121-19-A_G230519.fastq.gz	metagenomic	patient sample	19	Anus
PRJEB82667	T121-19-A	ERS25490257	ERR15423577		T121-19-A_G240912.fastq.gz	metagenomic	patient sample	19	Anus
PRJEB82667	T121-19-B	ERS25490258	ERR15423578		T121-19-B_G230519.fastq.gz	metagenomic	patient sample	19	Nose
PRJEB82667	T121-19-B	ERS25490259	ERR15423579		T121-19-B_G240912.fastq.gz	metagenomic	patient sample	19	Nose
PRJEB82667	T121-23-A	ERS25490260	ERR15423580		T121-23-A_G230617.fastq.gz	metagenomic	patient sample	23	Anus
PRJEB82667	T121-23-A	ERS25490261	ERR15423581		T121-23-A_G241001.fastq.gz	metagenomic	patient sample	23	Anus
PRJEB82667	T121-23-B	ERS25490262	ERR15423582		T121-23-B_G230617.fastq.gz	metagenomic	patient sample	23	Nose
PRJEB82667	T122-19-A	ERS25490263	ERR15423583		T122-19-A_G230519.fastq.gz	metagenomic	patient sample	19	Anus
PRJEB82667	T122-19-A	ERS25490264	ERR15423584		T122-19-A_G240912.fastq.gz	metagenomic	patient sample	19	Anus
PRJEB82667	T122-19-B	ERS25490265	ERR15423585		T122-19-B_G230519.fastq.gz	metagenomic	patient sample	19	Nose
PRJEB82667	T122-19-B	ERS25490266	ERR15423586		T122-19-B_G240912.fastq.gz	metagenomic	patient sample	19	Nose
PRJEB82667	T122-23-A	ERS25490267	ERR15423587		T122-23-A_G230617.fastq.gz	metagenomic	patient sample	23	Anus
PRJEB82667	T122-23-A	ERS25490268	ERR15423588		T122-23-A_G241001.fastq.gz	metagenomic	patient sample	23	Anus
PRJEB82667	T122-23-B	ERS25490269	ERR15423589		T122-23-B_G230617.fastq.gz	metagenomic	patient sample	23	Nose
PRJEB82667	T122-23-B	ERS25490270	ERR15423590		T122-23-B_G241001.fastq.gz	metagenomic	patient sample	23	Nose
PRJEB82667	T131-19-A	ERS25490271	ERR15423591		T131-19-A_G230519.fastq.gz	metagenomic	patient sample	19	Anus
PRJEB82667	T131-19-A	ERS25490272	ERR15423592		T131-19-A_G240912.fastq.gz	metagenomic	patient sample	19	Anus
PRJEB82667	T131-19-B	ERS25490273	ERR15423593		T131-19-B_G230519.fastq.gz	metagenomic	patient sample	19	Nose
PRJEB82667	T131-19-B	ERS25490274	ERR15423594		T131-19-B_G240912.fastq.gz	metagenomic	patient sample	19	Nose
PRJEB82667	T133-19-A	ERS25490275	ERR15423595		T133-19-A_G230519.fastq.gz	metagenomic	patient sample	19	Anus
PRJEB82667	T133-19-A	ERS25490276	ERR15423596		T133-19-A_G240912.fastq.gz	metagenomic	patient sample	19	Anus
PRJEB82667	T133-19-N	ERS25490277	ERR15423597		T133-19-N_G230519.fastq.gz	metagenomic	patient sample	19	Nose
PRJEB82667	T133-19-N	ERS25490278	ERR15423598		T133-19-N_G240912.fastq.gz	metagenomic	patient sample	19	Nose
PRJEB82667	T139-19-A	ERS25490279	ERR15423599		T139-19-A_G230519.fastq.gz	metagenomic	patient sample	19	Anus
PRJEB82667	T139-19-A	ERS25490280	ERR15423600		T139-19-A_G240912.fastq.gz	metagenomic	patient sample	19	Anus
PRJEB82667	T139-19-B	ERS25490281	ERR15423601		T139-19-B_G230519.fastq.gz	metagenomic	patient sample	19	Nose
PRJEB82667	T139-19-B	ERS25490282	ERR15423602		T139-19-B_G240912.fastq.gz	metagenomic	patient sample	19	Nose
PRJEB82667	T143-19-A	ERS25490283	ERR15423603		T143-19-A_G230519.fastq.gz	metagenomic	patient sample	19	Anus
PRJEB82667	T143-19-A	ERS25490284	ERR15423604		T143-19-A_G240912.fastq.gz	metagenomic	patient sample	19	Anus
PRJEB82667	T143-19-B	ERS25490285	ERR15423605		T143-19-B_G230519.fastq.gz	metagenomic	patient sample	19	Nose
PRJEB82667	T143-19-B	ERS25490286	ERR15423606		T143-19-B_G240912.fastq.gz	metagenomic	patient sample	19	Nose
PRJEB82667	T145-19-A	ERS25490287	ERR15423607		T145-19-A_G230519.fastq.gz	metagenomic	patient sample	19	Anus
PRJEB82667	T145-19-A	ERS25490288	ERR15423608		T145-19-A_G240912.fastq.gz	metagenomic	patient sample	19	Anus
PRJEB82667	T145-19-B	ERS25490289	ERR15423609		T145-19-B_G230519.fastq.gz	metagenomic	patient sample	19	Nose
PRJEB82667	T145-19-B	ERS25490290	ERR15423610		T145-19-B_G240912.fastq.gz	metagenomic	patient sample	19	Nose
PRJEB82667	T146-19-A	ERS25490291	ERR15423611		T146-19-A_G230519.fastq.gz	metagenomic	patient sample	19	Anus
PRJEB82667	T146-19-A	ERS25490292	ERR15423612		T146-19-A_G240912.fastq.gz	metagenomic	patient sample	19	Anus
PRJEB82667	T146-19-B	ERS25490293	ERR15423613		T146-19-B_G230519.fastq.gz	metagenomic	patient sample	19	Nose
PRJEB82667	T146-19-B	ERS25490294	ERR15423614		T146-19-B_G240912.fastq.gz	metagenomic	patient sample	19	Nose
PRJEB82667	T147-19-A	ERS25490295	ERR15423615		T147-19-A_G230519.fastq.gz	metagenomic	patient sample	19	Anus
PRJEB82667	T147-19-A	ERS25490296	ERR15423616		T147-19-A_G240912.fastq.gz	metagenomic	patient sample	19	Anus
PRJEB82667	T147-19-B	ERS25490297	ERR15423617		T147-19-B_G230519.fastq.gz	metagenomic	patient sample	19	Nose
PRJEB82667	T147-19-B	ERS25490298	ERR15423618		T147-19-B_G240912.fastq.gz	metagenomic	patient sample	19	Nose
PRJEB82667	T148-19-A	ERS25490299	ERR15423619		T148-19-A_G230519.fastq.gz	metagenomic	patient sample	19	Anus
PRJEB82667	T148-19-A	ERS25490300	ERR15423620		T148-19-A_G240912.fastq.gz	metagenomic	patient sample	19	Anus
PRJEB82667	T148-19-N	ERS25490301	ERR15423621		T148-19-N_G230519.fastq.gz	metagenomic	patient sample	19	Nose
PRJEB82667	T148-19-N	ERS25490302	ERR15423622		T148-19-N_G240912.fastq.gz	metagenomic	patient sample	19	Nose
PRJEB82667	T150-23-A	ERS25490303	ERR15423623		T150-23-A_G230617.fastq.gz	metagenomic	patient sample	23	Anus
PRJEB82667	T150-23-A	ERS25490304	ERR15423624		T150-23-A_G241001.fastq.gz	metagenomic	patient sample	23	Anus
PRJEB82667	T150-23-N	ERS25490305	ERR15423625		T150-23-N_G230617.fastq.gz	metagenomic	patient sample	23	Nose
PRJEB82667	T150-23-N	ERS25490306	ERR15423626		T150-23-N_G241001.fastq.gz	metagenomic	patient sample	23	Nose
PRJEB82667	T152-23-A	ERS25490307	ERR15423627		T152-23-A_G230617.fastq.gz	metagenomic	patient sample	23	Anus
PRJEB82667	T152-23-A	ERS25490308	ERR15423628		T152-23-A_G241001.fastq.gz	metagenomic	patient sample	23	Anus
PRJEB82667	T152-23-B	ERS25490309	ERR15423629		T152-23-B_G230617.fastq.gz	metagenomic	patient sample	23	Nose
PRJEB82667	T153-23-A	ERS25490310	ERR15423630		T153-23-A_G230617.fastq.gz	metagenomic	patient sample	23	Anus
PRJEB82667	T153-23-A	ERS25490311	ERR15423631		T153-23-A_G241001.fastq.gz	metagenomic	patient sample	23	Anus
PRJEB82667	T153-23-N	ERS25490312	ERR15423632		T153-23-N_G230617.fastq.gz	metagenomic	patient sample	23	Nose
PRJEB82667	T153-23-N	ERS25490313	ERR15423633		T153-23-N_G241001.fastq.gz	metagenomic	patient sample	23	Nose
PRJEB82667	T153-25-A	ERS25490314	ERR15423634		T153-25-A_G230630.fastq.gz	metagenomic	patient sample	25	Anus
PRJEB82667	T153-25-A	ERS25490315	ERR15423635		T153-25-A_G241008.fastq.gz	metagenomic	patient sample	25	Anus
PRJEB82667	T153-25-N	ERS25490316	ERR15423636		T153-25-N_G230630.fastq.gz	metagenomic	patient sample	25	Nose
PRJEB82667	T153-25-N	ERS25490317	ERR15423637		T153-25-N_G241008.fastq.gz	metagenomic	patient sample	25	Nose
PRJEB82667	T154-23-A	ERS25490318	ERR15423638		T154-23-A_G230617.fastq.gz	metagenomic	patient sample	23	Anus
PRJEB82667	T154-23-A	ERS25490319	ERR15423639		T154-23-A_G241001.fastq.gz	metagenomic	patient sample	23	Anus
PRJEB82667	T154-23-N	ERS25490320	ERR15423640		T154-23-N_G230617.fastq.gz	metagenomic	patient sample	23	Nose
PRJEB82667	T154-25-A	ERS25490321	ERR15423641		T154-25-A_G230630.fastq.gz	metagenomic	patient sample	25	Anus
PRJEB82667	T154-25-A	ERS25490322	ERR15423642		T154-25-A_G241008.fastq.gz	metagenomic	patient sample	25	Anus
PRJEB82667	T154-25-N	ERS25490323	ERR15423643		T154-25-N_G230630.fastq.gz	metagenomic	patient sample	25	Nose
PRJEB82667	T154-25-N	ERS25490324	ERR15423644		T154-25-N_G241008.fastq.gz	metagenomic	patient sample	25	Nose
PRJEB82667	T155-23-A	ERS25490325	ERR15423645		T155-23-A_G230617.fastq.gz	metagenomic	patient sample	23	Anus
PRJEB82667	T155-23-A	ERS25490326	ERR15423646		T155-23-A_G241001.fastq.gz	metagenomic	patient sample	23	Anus
PRJEB82667	T155-23-N	ERS25490327	ERR15423647		T155-23-N_G230617.fastq.gz	metagenomic	patient sample	23	Nose
PRJEB82667	T155-23-N	ERS25490328	ERR15423648		T155-23-N_G241001.fastq.gz	metagenomic	patient sample	23	Nose
PRJEB82667	T155-25-A	ERS25490329	ERR15423649		T155-25-A_G230630.fastq.gz	metagenomic	patient sample	25	Anus
PRJEB82667	T155-25-A	ERS25490330	ERR15423650		T155-25-A_G241008.fastq.gz	metagenomic	patient sample	25	Anus
PRJEB82667	T155-25-N	ERS25490331	ERR15423651		T155-25-N_G230630.fastq.gz	metagenomic	patient sample	25	Nose
PRJEB82667	T155-25-N	ERS25490332	ERR15423652		T155-25-N_G241008.fastq.gz	metagenomic	patient sample	25	Nose
PRJEB82667	T165-23-A	ERS25490333	ERR15423653		T165-23-A_G230617.fastq.gz	metagenomic	patient sample	23	Anus
PRJEB82667	T165-23-A	ERS25490334	ERR15423654		T165-23-A_G241001.fastq.gz	metagenomic	patient sample	23	Anus
PRJEB82667	T165-23-B	ERS25490335	ERR15423655		T165-23-B_G230617.fastq.gz	metagenomic	patient sample	23	Nose
PRJEB82667	T165-23-B	ERS25490336	ERR15423656		T165-23-B_G241001.fastq.gz	metagenomic	patient sample	23	Nose
PRJEB82667	T166-23-A	ERS25490337	ERR15423657		T166-23-A_G230617.fastq.gz	metagenomic	patient sample	23	Anus
PRJEB82667	T166-23-A	ERS25490338	ERR15423658		T166-23-A_G241001.fastq.gz	metagenomic	patient sample	23	Anus
PRJEB82667	T166-23-N	ERS25490339	ERR15423659		T166-23-N_G230617.fastq.gz	metagenomic	patient sample	23	Nose
PRJEB82667	T166-23-N	ERS25490340	ERR15423660		T166-23-N_G241001.fastq.gz	metagenomic	patient sample	23	Nose
PRJEB82667	T167-23-A	ERS25490341	ERR15423661		T167-23-A_G230617.fastq.gz	metagenomic	patient sample	23	Anus
PRJEB82667	T167-23-A	ERS25490342	ERR15423662		T167-23-A_G241001.fastq.gz	metagenomic	patient sample	23	Anus
PRJEB82667	T167-23-B	ERS25490343	ERR15423663		T167-23-B_G230617.fastq.gz	metagenomic	patient sample	23	Nose
PRJEB82667	T167-23-B	ERS25490344	ERR15423664		T167-23-B_G241001.fastq.gz	metagenomic	patient sample	23	Nose
PRJEB82667	T168-23-A	ERS25490345	ERR15423665		T168-23-A_G230617.fastq.gz	metagenomic	patient sample	23	Anus
PRJEB82667	T168-23-A	ERS25490346	ERR15423666		T168-23-A_G241001.fastq.gz	metagenomic	patient sample	23	Anus
PRJEB82667	T168-23-N	ERS25490347	ERR15423667		T168-23-N_G230617.fastq.gz	metagenomic	patient sample	23	Nose
PRJEB82667	T168-23-N	ERS25490348	ERR15423668		T168-23-N_G241001.fastq.gz	metagenomic	patient sample	23	Nose
PRJEB82667	T168-25-A	ERS25490349	ERR15423669		T168-25-A_G230630.fastq.gz	metagenomic	patient sample	25	Anus
PRJEB82667	T168-25-A	ERS25490350	ERR15423670		T168-25-A_G241008.fastq.gz	metagenomic	patient sample	25	Anus
PRJEB82667	T168-25-B	ERS25490351	ERR15423671		T168-25-B_G230630.fastq.gz	metagenomic	patient sample	25	Nose
PRJEB82667	T168-25-B	ERS25490352	ERR15423672		T168-25-B_G241008.fastq.gz	metagenomic	patient sample	25	Nose
PRJEB82667	T169-23-A	ERS25490353	ERR15423673		T169-23-A_G230617.fastq.gz	metagenomic	patient sample	23	Anus
PRJEB82667	T169-23-A	ERS25490354	ERR15423674		T169-23-A_G241001.fastq.gz	metagenomic	patient sample	23	Anus
PRJEB82667	T169-23-B	ERS25490355	ERR15423675		T169-23-B_G230617.fastq.gz	metagenomic	patient sample	23	Nose
PRJEB82667	T169-23-B	ERS25490356	ERR15423676		T169-23-B_G241001.fastq.gz	metagenomic	patient sample	23	Nose
PRJEB82667	T169-25-A	ERS25490357	ERR15423677		T169-25-A_G230630.fastq.gz	metagenomic	patient sample	25	Anus
PRJEB82667	T169-25-A	ERS25490358	ERR15423678		T169-25-A_G241008.fastq.gz	metagenomic	patient sample	25	Anus
PRJEB82667	T169-25-N	ERS25490359	ERR15423679		T169-25-N_G230630.fastq.gz	metagenomic	patient sample	25	Nose
PRJEB82667	T169-25-N	ERS25490360	ERR15423680		T169-25-N_G241008.fastq.gz	metagenomic	patient sample	25	Nose
PRJEB82667	T173-25-A	ERS25490361	ERR15423681		T173-25-A_G230630.fastq.gz	metagenomic	patient sample	25	Anus
PRJEB82667	T173-25-A	ERS25490362	ERR15423682		T173-25-A_G241008.fastq.gz	metagenomic	patient sample	25	Anus
PRJEB82667	T173-25-B	ERS25490363	ERR15423683		T173-25-B_G230630.fastq.gz	metagenomic	patient sample	25	Nose
PRJEB82667	T173-25-B	ERS25490364	ERR15423684		T173-25-B_G241008.fastq.gz	metagenomic	patient sample	25	Nose
PRJEB82667	T175-25-A	ERS25490365	ERR15423685		T175-25-A_G230630.fastq.gz	metagenomic	patient sample	25	Anus
PRJEB82667	T175-25-A	ERS25490366	ERR15423686		T175-25-A_G241008.fastq.gz	metagenomic	patient sample	25	Anus
PRJEB82667	T175-25-N	ERS25490367	ERR15423687		T175-25-N_G230630.fastq.gz	metagenomic	patient sample	25	Nose
PRJEB82667	T175-25-N	ERS25490368	ERR15423688		T175-25-N_G241008.fastq.gz	metagenomic	patient sample	25	Nose
PRJEB82667	T176-25-A	ERS25490369	ERR15423689		T176-25-A_G230630.fastq.gz	metagenomic	patient sample	25	Anus
PRJEB82667	T176-25-A	ERS25490370	ERR15423690		T176-25-A_G241008.fastq.gz	metagenomic	patient sample	25	Anus
PRJEB82667	T176-25-B	ERS25490371	ERR15423691		T176-25-B_G230630.fastq.gz	metagenomic	patient sample	25	Nose
PRJEB82667	T176-25-B	ERS25490372	ERR15423692		T176-25-B_G241008.fastq.gz	metagenomic	patient sample	25	Nose
PRJEB82667	T177-25-A	ERS25490373	ERR15423693		T177-25-A_G230630.fastq.gz	metagenomic	patient sample	25	Anus
PRJEB82667	T177-25-A	ERS25490374	ERR15423694		T177-25-A_G241008.fastq.gz	metagenomic	patient sample	25	Anus
PRJEB82667	T177-25-B	ERS25490375	ERR15423695		T177-25-B_G230630.fastq.gz	metagenomic	patient sample	25	Nose
PRJEB82667	T177-25-B	ERS25490376	ERR15423696		T177-25-B_G241008.fastq.gz	metagenomic	patient sample	25	Nose
PRJEB82667	T178-25-A	ERS25490377	ERR15423697		T178-25-A_G230630.fastq.gz	metagenomic	patient sample	25	Anus
PRJEB82667	T178-25-A	ERS25490378	ERR15423698		T178-25-A_G241008.fastq.gz	metagenomic	patient sample	25	Anus
PRJEB82667	T178-25-B	ERS25490379	ERR15423699		T178-25-B_G230630.fastq.gz	metagenomic	patient sample	25	Nose
PRJEB82667	T178-25-B	ERS25490380	ERR15423700		T178-25-B_G241008.fastq.gz	metagenomic	patient sample	25	Nose
PRJEB82667	T179-25-A	ERS25490381	ERR15423701		T179-25-A_G230630.fastq.gz	metagenomic	patient sample	25	Anus
PRJEB82667	T179-25-A	ERS25490382	ERR15423702		T179-25-A_G241008.fastq.gz	metagenomic	patient sample	25	Anus
PRJEB82667	T179-25-B	ERS25490383	ERR15423703		T179-25-B_G230630.fastq.gz	metagenomic	patient sample	25	Nose
PRJEB82667	T179-25-B	ERS25490384	ERR15423704		T179-25-B_G241008.fastq.gz	metagenomic	patient sample	25	Nose
PRJEB82667	T180-25-A	ERS25490385	ERR15423705		T180-25-A_G230630.fastq.gz	metagenomic	patient sample	25	Anus
PRJEB82667	T180-25-A	ERS25490386	ERR15423706		T180-25-A_G241008.fastq.gz	metagenomic	patient sample	25	Anus
PRJEB82667	T180-25-B	ERS25490387	ERR15423707		T180-25-B_G230630.fastq.gz	metagenomic	patient sample	25	Nose
PRJEB82667	T180-25-B	ERS25490388	ERR15423708		T180-25-B_G241008.fastq.gz	metagenomic	patient sample	25	Nose
PRJEB82667	T181-25-A	ERS25490389	ERR15423709		T181-25-A_G241008.fastq.gz	metagenomic	patient sample	25	Anus
PRJEB82667	T181-25-N	ERS25490390	ERR15423710		T181-25-N_G230630.fastq.gz	metagenomic	patient sample	25	Nose
PRJEB82667	T181-25-N	ERS25490391	ERR15423711		T181-25-N_G241008.fastq.gz	metagenomic	patient sample	25	Nose
PRJEB82667	T182-25-A	ERS25490392	ERR15423712		T182-25-A_G241008.fastq.gz	metagenomic	patient sample	25	Anus
PRJEB82667	T213-35-A	ERS25490393	ERR15423713		T213-35-A_G230908.fastq.gz	metagenomic	patient sample	35	Anus
PRJEB82667	T213-35-B	ERS25490394	ERR15423714		T213-35-B_G230908.fastq.gz	metagenomic	patient sample	35	Nose
PRJEB82667	T213-38-A	ERS25490395	ERR15423715		T213-38-A_G240515.fastq.gz	metagenomic	patient sample	38	Anus
PRJEB82667	T213-38-A	ERS25490396	ERR15423716		T213-38-A_G241010.fastq.gz	metagenomic	patient sample	38	Anus
PRJEB82667	T213-38-B	ERS25490397	ERR15423717		T213-38-B_G240515.fastq.gz	metagenomic	patient sample	38	Nose
PRJEB82667	T213-38-B	ERS25490398	ERR15423718		T213-38-B_G241010.fastq.gz	metagenomic	patient sample	38	Nose
PRJEB82667	T213-42-A	ERS25490399	ERR15423719		T213-42-A_G240612.fastq.gz	metagenomic	patient sample	42	Anus
PRJEB82667	T213-42-B	ERS25490400	ERR15423720		T213-42-B_G240612.fastq.gz	metagenomic	patient sample	42	Nose
PRJEB82667	T217-35-A	ERS25490401	ERR15423721		T217-35-A_G230908.fastq.gz	metagenomic	patient sample	35	Anus
PRJEB82667	T217-35-B	ERS25490402	ERR15423722		T217-35-B_G230908.fastq.gz	metagenomic	patient sample	35	Nose
PRJEB82667	T217-38-A	ERS25490403	ERR15423723		T217-38-A_G240515.fastq.gz	metagenomic	patient sample	38	Anus
PRJEB82667	T217-38-A	ERS25490404	ERR15423724		T217-38-A_G241010.fastq.gz	metagenomic	patient sample	38	Anus
PRJEB82667	T217-38-B	ERS25490405	ERR15423725		T217-38-B_G240515.fastq.gz	metagenomic	patient sample	38	Nose
PRJEB82667	T217-38-B	ERS25490406	ERR15423726		T217-38-B_G241010.fastq.gz	metagenomic	patient sample	38	Nose
PRJEB82667	T225-35-A	ERS22190361	ERR13964313		T225-35-A_G230908.fastq.gz	metagenomic	patient sample	35	Anus
PRJEB82667	T225-35-B	ERS22190362	ERR13964314		T225-35-B_G230908.fastq.gz	metagenomic	patient sample	35	Nose
PRJEB82667	T226-35-A	ERS22190366	ERR13964318		T226-35-A_G230908.fastq.gz	metagenomic	patient sample	35	Anus
PRJEB82667	T226-35-B	ERS22190367	ERR13964319		T226-35-B_G230908.fastq.gz	metagenomic	patient sample	35	Nose
PRJEB82667	T233-35-A	ERS25490407	ERR15423727		T233-35-A_G230908.fastq.gz	metagenomic	patient sample	35	Anus
PRJEB82667	T233-35-B	ERS25490408	ERR15423728		T233-35-B_G230908.fastq.gz	metagenomic	patient sample	35	Nose
PRJEB82667	T234-35-A	ERS25490409	ERR15423729		T234-35-A_G230908.fastq.gz	metagenomic	patient sample	35	Anus
PRJEB82667	T234-35-B	ERS25490410	ERR15423730		T234-35-B_G230908.fastq.gz	metagenomic	patient sample	35	Nose
PRJEB82667	T236-35-A	ERS25490411	ERR15423731		T236-35-A_G230908.fastq.gz	metagenomic	patient sample	35	Anus
PRJEB82667	T236-35-B	ERS22190371	ERR13964323		T236-35-B_G230908.fastq.gz	metagenomic	patient sample	35	Nose
PRJEB82667	T237-35-A	ERS25490412	ERR15423732		T237-35-A_G230908.fastq.gz	metagenomic	patient sample	35	Anus
PRJEB82667	T237-35-B	ERS25490413	ERR15423733		T237-35-B_G230908.fastq.gz	metagenomic	patient sample	35	Nose
PRJEB82667	T237-38-A	ERS25490414	ERR15423734		T237-38-A_G240515.fastq.gz	metagenomic	patient sample	38	Anus
PRJEB82667	T237-38-A	ERS25490415	ERR15423735		T237-38-A_G241010.fastq.gz	metagenomic	patient sample	38	Anus
PRJEB82667	T237-38-B	ERS25490416	ERR15423736		T237-38-B_G240515.fastq.gz	metagenomic	patient sample	38	Nose
PRJEB82667	T237-38-B	ERS25490417	ERR15423737		T237-38-B_G241010.fastq.gz	metagenomic	patient sample	38	Nose
PRJEB82667	T238-35-A	ERS22190372	ERR13964324		T238-35-A_G230908.fastq.gz	metagenomic	patient sample	35	Anus
PRJEB82667	T238-35-B	ERS25490418	ERR15423738		T238-35-B_G230908.fastq.gz	metagenomic	patient sample	35	Nose
PRJEB82667	T238-38-A	ERS25490419	ERR15423739		T238-38-A_G240515.fastq.gz	metagenomic	patient sample	38	Anus
PRJEB82667	T238-38-A	ERS25490420	ERR15423740		T238-38-A_G241010.fastq.gz	metagenomic	patient sample	38	Anus
PRJEB82667	T238-38-N	ERS25490421	ERR15423741		T238-38-N_G240515.fastq.gz	metagenomic	patient sample	38	Nose
PRJEB82667	T238-38-N	ERS25490422	ERR15423742		T238-38-N_G241010.fastq.gz	metagenomic	patient sample	38	Nose
PRJEB82667	T238-42-A	ERS25490423	ERR15423743		T238-42-A_G240612.fastq.gz	metagenomic	patient sample	42	Anus
PRJEB82667	T238-42-B	ERS25490424	ERR15423744		T238-42-B_G240612.fastq.gz	metagenomic	patient sample	42	Nose
PRJEB82667	T239-35-A	ERS25490425	ERR15423745		T239-35-A_G230908.fastq.gz	metagenomic	patient sample	35	Anus
PRJEB82667	T239-35-N	ERS25490426	ERR15423746		T239-35-N_G230908.fastq.gz	metagenomic	patient sample	35	Nose
PRJEB82667	T244-38-A	ERS25490427	ERR15423747		T244-38-A_G240515.fastq.gz	metagenomic	patient sample	38	Anus
PRJEB82667	T244-38-A	ERS25490428	ERR15423748		T244-38-A_G241010.fastq.gz	metagenomic	patient sample	38	Anus
PRJEB82667	T244-38-B	ERS25490429	ERR15423749		T244-38-B_G240515.fastq.gz	metagenomic	patient sample	38	Nose
PRJEB82667	T244-38-B	ERS25490430	ERR15423750		T244-38-B_G241010.fastq.gz	metagenomic	patient sample	38	Nose
PRJEB82667	T249-38-A	ERS25490431	ERR15423751		T249-38-A_G240515.fastq.gz	metagenomic	patient sample	38	Anus
PRJEB82667	T249-38-A	ERS25490432	ERR15423752		T249-38-A_G241010.fastq.gz	metagenomic	patient sample	38	Anus
PRJEB82667	T249-38-B	ERS25490433	ERR15423753		T249-38-B_G240515.fastq.gz	metagenomic	patient sample	38	Nose
PRJEB82667	T249-38-B	ERS25490434	ERR15423754		T249-38-B_G241010.fastq.gz	metagenomic	patient sample	38	Nose
PRJEB82667	T250-38-A	ERS25490435	ERR15423755		T250-38-A_G240515.fastq.gz	metagenomic	patient sample	38	Anus
PRJEB82667	T250-38-A	ERS25490436	ERR15423756		T250-38-A_G241010.fastq.gz	metagenomic	patient sample	38	Anus
PRJEB82667	T250-38-B	ERS25490437	ERR15423757		T250-38-B_G240515.fastq.gz	metagenomic	patient sample	38	Nose
PRJEB82667	T250-38-B	ERS25490438	ERR15423758		T250-38-B_G241010.fastq.gz	metagenomic	patient sample	38	Nose
PRJEB82667	T251-38-A	ERS25490439	ERR15423759		T251-38-A_G240515.fastq.gz	metagenomic	patient sample	38	Anus
PRJEB82667	T251-38-A	ERS25490440	ERR15423760		T251-38-A_G241010.fastq.gz	metagenomic	patient sample	38	Anus
PRJEB82667	T251-38-B	ERS25490441	ERR15423761		T251-38-B_G240515.fastq.gz	metagenomic	patient sample	38	Nose
PRJEB82667	T251-38-B	ERS25490442	ERR15423762		T251-38-B_G241010.fastq.gz	metagenomic	patient sample	38	Nose
PRJEB82667	T252-38-A	ERS25490443	ERR15423763		T252-38-A_G240515.fastq.gz	metagenomic	patient sample	38	Anus
PRJEB82667	T252-38-A	ERS25490444	ERR15423764		T252-38-A_G241010.fastq.gz	metagenomic	patient sample	38	Anus
PRJEB82667	T252-38-B	ERS25490445	ERR15423765		T252-38-B_G240515.fastq.gz	metagenomic	patient sample	38	Nose
PRJEB82667	T252-38-B	ERS25490446	ERR15423766		T252-38-B_G241010.fastq.gz	metagenomic	patient sample	38	Nose
PRJEB82667	T253-38-A	ERS25490447	ERR15423767		T253-38-A_G240515.fastq.gz	metagenomic	patient sample	38	Anus
PRJEB82667	T253-38-B	ERS25490448	ERR15423768		T253-38-B_G240515.fastq.gz	metagenomic	patient sample	38	Nose
PRJEB82667	T253-38-B	ERS25490449	ERR15423769		T253-38-B_G241010.fastq.gz	metagenomic	patient sample	38	Nose
PRJEB82667	T254-38-A	ERS25490450	ERR15423770		T254-38-A_G240515.fastq.gz	metagenomic	patient sample	38	Anus
PRJEB82667	T254-38-A	ERS25490451	ERR15423771		T254-38-A_G241010.fastq.gz	metagenomic	patient sample	38	Anus
PRJEB82667	T254-38-B	ERS25490452	ERR15423772		T254-38-B_G240515.fastq.gz	metagenomic	patient sample	38	Nose
PRJEB82667	T254-38-B	ERS25490453	ERR15423773		T254-38-B_G241010.fastq.gz	metagenomic	patient sample	38	Nose
PRJEB82667	T259-42-A	ERS25490454	ERR15423774		T259-42-A_G240612.fastq.gz	metagenomic	patient sample	42	Anus
PRJEB82667	T259-42-B	ERS25490455	ERR15423775		T259-42-B_G240612.fastq.gz	metagenomic	patient sample	42	Nose
PRJEB82667	T259-47-A	ERS25490456	ERR15423776		T259-47-A_G240704.fastq.gz	metagenomic	patient sample	47	Anus
PRJEB82667	T259-47-B	ERS25490457	ERR15423777		T259-47-B_G240704.fastq.gz	metagenomic	patient sample	47	Nose
PRJEB82667	T259-49-A	ERS25490458	ERR15423778		T259-49-A_G240712.fastq.gz	metagenomic	patient sample	49	Anus
PRJEB82667	T259-49-B	ERS25490459	ERR15423779		T259-49-B_G240712.fastq.gz	metagenomic	patient sample	49	Nose
PRJEB82667	T261-42-A	ERS25490460	ERR15423780		T261-42-A_G240612.fastq.gz	metagenomic	patient sample	42	Anus
PRJEB82667	T261-42-B	ERS25490461	ERR15423781		T261-42-B_G240612.fastq.gz	metagenomic	patient sample	42	Nose
PRJEB82667	T261-47-A	ERS25490462	ERR15423782		T261-47-A_G240704.fastq.gz	metagenomic	patient sample	47	Anus
PRJEB82667	T261-47-B	ERS25490463	ERR15423783		T261-47-B_G240704.fastq.gz	metagenomic	patient sample	47	Nose
PRJEB82667	T261-49-A	ERS25490464	ERR15423784		T261-49-A_G240712.fastq.gz	metagenomic	patient sample	49	Anus
PRJEB82667	T261-49-B	ERS25490465	ERR15423785		T261-49-B_G240712.fastq.gz	metagenomic	patient sample	49	Nose
PRJEB82667	T272-42-A	ERS25490466	ERR15423786		T272-42-A_G240612.fastq.gz	metagenomic	patient sample	42	Anus
PRJEB82667	T272-42-B	ERS25490467	ERR15423787		T272-42-B_G240612.fastq.gz	metagenomic	patient sample	42	Nose
PRJEB82667	T273-42-A	ERS25490468	ERR15423788		T273-42-A_G240612.fastq.gz	metagenomic	patient sample	42	Anus
PRJEB82667	T273-42-B	ERS25490469	ERR15423789		T273-42-B_G240612.fastq.gz	metagenomic	patient sample	42	Nose
PRJEB82667	T274-42-A	ERS25490470	ERR15423790		T274-42-A_G240612.fastq.gz	metagenomic	patient sample	42	Anus
PRJEB82667	T274-42-B	ERS25490471	ERR15423791		T274-42-B_G240612.fastq.gz	metagenomic	patient sample	42	Nose
PRJEB82667	T277-42-A	ERS25490472	ERR15423792		T277-42-A_G240612.fastq.gz	metagenomic	patient sample	42	Anus
PRJEB82667	T277-42-B	ERS25490473	ERR15423793		T277-42-B_G240612.fastq.gz	metagenomic	patient sample	42	Nose
PRJEB82667	T278-42-A	ERS25490474	ERR15423794		T278-42-A_G240612.fastq.gz	metagenomic	patient sample	42	Anus
PRJEB82667	T278-42-N	ERS25490475	ERR15423795		T278-42-N_G240612.fastq.gz	metagenomic	patient sample	42	Nose
PRJEB82667	T279-42-A	ERS25490476	ERR15423796		T279-42-A_G240612.fastq.gz	metagenomic	patient sample	42	Anus
PRJEB82667	T279-42-B	ERS25490477	ERR15423797		T279-42-B_G240612.fastq.gz	metagenomic	patient sample	42	Nose
PRJEB82667	T280-42-A	ERS25490478	ERR15423798		T280-42-A_G240612.fastq.gz	metagenomic	patient sample	42	Anus
PRJEB82667	T280-42-B	ERS25490479	ERR15423799		T280-42-B_G240612.fastq.gz	metagenomic	patient sample	42	Nose
PRJEB82667	T287-47-A	ERS25490480	ERR15423800		T287-47-A_G240704.fastq.gz	metagenomic	patient sample	47	Anus
PRJEB82667	T287-47-B	ERS25490481	ERR15423801		T287-47-B_G240704.fastq.gz	metagenomic	patient sample	47	Nose
PRJEB82667	T287-49-A	ERS25490482	ERR15423802		T287-49-A_G240712.fastq.gz	metagenomic	patient sample	49	Anus
PRJEB82667	T287-49-B	ERS25490483	ERR15423803		T287-49-B_G240712.fastq.gz	metagenomic	patient sample	49	Nose
PRJEB82667	T294-47-A	ERS25490484	ERR15423804		T294-47-A_G240704.fastq.gz	metagenomic	patient sample	47	Anus
PRJEB82667	T294-47-N	ERS25490485	ERR15423805		T294-47-N_G240704.fastq.gz	metagenomic	patient sample	47	Nose
PRJEB82667	T294-49-A	ERS25490486	ERR15423806		T294-49-A_G240712.fastq.gz	metagenomic	patient sample	49	Anus
PRJEB82667	T294-49-B	ERS25490487	ERR15423807		T294-49-B_G240712.fastq.gz	metagenomic	patient sample	49	Nose
PRJEB82667	T301-47-A	ERS25490488	ERR15423808		T301-47-A_G240704.fastq.gz	metagenomic	patient sample	47	Anus
PRJEB82667	T301-47-B	ERS25490489	ERR15423809		T301-47-B_G240704.fastq.gz	metagenomic	patient sample	47	Nose
PRJEB82667	T302-47-A	ERS25490490	ERR15423810		T302-47-A_G240704.fastq.gz	metagenomic	patient sample	47	Anus
PRJEB82667	T302-47-B	ERS25490491	ERR15423811		T302-47-B_G240704.fastq.gz	metagenomic	patient sample	47	Nose
PRJEB82667	T303-47-A	ERS25490492	ERR15423812		T303-47-A_G240704.fastq.gz	metagenomic	patient sample	47	Anus
PRJEB82667	T303-47-B	ERS25490493	ERR15423813		T303-47-B_G240704.fastq.gz	metagenomic	patient sample	47	Nose
PRJEB82667	T303-49-A	ERS25490494	ERR15423814		T303-49-A_G240712.fastq.gz	metagenomic	patient sample	49	Anus
PRJEB82667	T303-49-B	ERS25490495	ERR15423815		T303-49-B_G240712.fastq.gz	metagenomic	patient sample	49	Nose
PRJEB82667	T304-47-A	ERS25490496	ERR15423816		T304-47-A_G240704.fastq.gz	metagenomic	patient sample	47	Anus
PRJEB82667	T304-47-B	ERS25490497	ERR15423817		T304-47-B_G240704.fastq.gz	metagenomic	patient sample	47	Nose
PRJEB82667	T305-47-A	ERS25490498	ERR15423818		T305-47-A_G240704.fastq.gz	metagenomic	patient sample	47	Anus
PRJEB82667	T305-47-B	ERS25490499	ERR15423819		T305-47-B_G240704.fastq.gz	metagenomic	patient sample	47	Nose
PRJEB82667	T305-49-A	ERS25490500	ERR15423820		T305-49-A_G240712.fastq.gz	metagenomic	patient sample	49	Anus
PRJEB82667	T305-49-B	ERS25490501	ERR15423821		T305-49-B_G240712.fastq.gz	metagenomic	patient sample	49	Nose
PRJEB82667	T306-47-A	ERS25490502	ERR15423822		T306-47-A_G240704.fastq.gz	metagenomic	patient sample	47	Anus
PRJEB82667	T306-47-N	ERS25490503	ERR15423823		T306-47-N_G240704.fastq.gz	metagenomic	patient sample	47	Nose
PRJEB82667	T308-49-A	ERS25490504	ERR15423824		T308-49-A_G240712.fastq.gz	metagenomic	patient sample	49	Anus
PRJEB82667	T308-49-B	ERS25490505	ERR15423825		T308-49-B_G240712.fastq.gz	metagenomic	patient sample	49	Nose
PRJEB82667	T309-49-A	ERS25490506	ERR15423826		T309-49-A_G240712.fastq.gz	metagenomic	patient sample	49	Anus
PRJEB82667	T309-49-B	ERS25490507	ERR15423827		T309-49-B_G240712.fastq.gz	metagenomic	patient sample	49	Nose
PRJEB82667	T313-49-A	ERS25490508	ERR15423828		T313-49-A_G240712.fastq.gz	metagenomic	patient sample	49	Anus
PRJEB82667	T313-49-B	ERS25490509	ERR15423829		T313-49-B_G240712.fastq.gz	metagenomic	patient sample	49	Nose
PRJEB82667	T314-49-A	ERS25490510	ERR15423830		T314-49-A_G240712.fastq.gz	metagenomic	patient sample	49	Anus
PRJEB82667	T315-49-A	ERS25490511	ERR15423831		T315-49-A_G240712.fastq.gz	metagenomic	patient sample	49	Anus
PRJEB82667	T315-49-B	ERS25490512	ERR15423832		T315-49-B_G240712.fastq.gz	metagenomic	patient sample	49	Nose
PRJEB82667	T316-49-A	ERS25490513	ERR15423833		T316-49-A_G240712.fastq.gz	metagenomic	patient sample	49	Anus
PRJEB82667	T316-49-B	ERS25490514	ERR15423834		T316-49-B_G240712.fastq.gz	metagenomic	patient sample	49	Nose
PRJEB82667	T322-51-A	ERS25490515	ERR15423835		T322-51-A_G240724.fastq.gz	metagenomic	patient sample	51	Anus
PRJEB82667	T322-51-B	ERS25490516	ERR15423836		T322-51-B_G240724.fastq.gz	metagenomic	patient sample	51	Nose
PRJEB82667	T323-51-A	ERS25490517	ERR15423837		T323-51-A_G240724.fastq.gz	metagenomic	patient sample	51	Anus
PRJEB82667	T323-51-B	ERS25490518	ERR15423838		T323-51-B_G240724.fastq.gz	metagenomic	patient sample	51	Nose
PRJEB82667	T324-51-A	ERS25490519	ERR15423839		T324-51-A_G240724.fastq.gz	metagenomic	patient sample	51	Anus
PRJEB82667	T324-51-B	ERS25490520	ERR15423840		T324-51-B_G240724.fastq.gz	metagenomic	patient sample	51	Nose
PRJEB82667	T339-5-A	ERS25490521	ERR15423841		T339-5-A_G240705.fastq.gz	metagenomic	patient sample	5	Anus
PRJEB82667	T339-5-B	ERS25490522	ERR15423842		T339-5-B_G240705.fastq.gz	metagenomic	patient sample	5	Nose
PRJEB82667	Swab-10	ERS25489960	ERR15423280		Swab-10_G230316.fastq.gz	metagenomic	control	10	swab
PRJEB82667	Swab-10	ERS25489961	ERR15423281		Swab-10_G240705.fastq.gz	metagenomic	control	10	swab
PRJEB82667	Swab-11	ERS25489962	ERR15423282		Swab-11_G230323.fastq.gz	metagenomic	control	11	swab
PRJEB82667	Swab-12	ERS25489963	ERR15423283		Swab-12_G230331.fastq.gz	metagenomic	control	12	swab
PRJEB82667	Swab-13	ERS25489964	ERR15423284		Swab-13_G230406.fastq.gz	metagenomic	control	13	swab
PRJEB82667	Swab-14	ERS25489965	ERR15423285		Swab-14_G230414.fastq.gz	metagenomic	control	14	swab
PRJEB82667	Swab-15	ERS25489966	ERR15423286		Swab-15_G230420.fastq.gz	metagenomic	control	15	swab
PRJEB82667	Swab-16	ERS25489967	ERR15423287		Swab-16_G230428.fastq.gz	metagenomic	control	16	swab
PRJEB82667	Swab-17	ERS25489968	ERR15423288		Swab-17_G230505.fastq.gz	metagenomic	control	17	swab
PRJEB82667	Swab-17	ERS25489969	ERR15423289		Swab-17_G240823.fastq.gz	metagenomic	control	17	swab
PRJEB82667	Swab-18	ERS25489970	ERR15423290		Swab-18_G230511.fastq.gz	metagenomic	control	18	swab
PRJEB82667	Swab-18	ERS25489971	ERR15423291		Swab-18_G240910.fastq.gz	metagenomic	control	18	swab
PRJEB82667	Swab-19	ERS25489972	ERR15423292		Swab-19_G230519.fastq.gz	metagenomic	control	19	swab
PRJEB82667	Swab-19	ERS25489973	ERR15423293		Swab-19_G240912.fastq.gz	metagenomic	control	19	swab
PRJEB82667	Swab-1	ERS25489974	ERR15423294		Swab-1_G240806.fastq.gz	metagenomic	control	1	swab
PRJEB82667	Swab-20	ERS25489975	ERR15423295		Swab-20_G230605.fastq.gz	metagenomic	control	20	swab
PRJEB82667	Swab-21	ERS25489976	ERR15423296		Swab-21_G230605.fastq.gz	metagenomic	control	21	swab
PRJEB82667	Swab-21	ERS25489977	ERR15423297		Swab-21_G240913.fastq.gz	metagenomic	control	21	swab
PRJEB82667	Swab-22	ERS25489978	ERR15423298		Swab-22_G240930.fastq.gz	metagenomic	control	22	swab
PRJEB82667	Swab-23	ERS25489979	ERR15423299		Swab-23_G241001.fastq.gz	metagenomic	control	23	swab
PRJEB82667	Swab-24	ERS25489980	ERR15423300		Swab-24_G230624.fastq.gz	metagenomic	control	24	swab
PRJEB82667	Swab-24	ERS25489981	ERR15423301		Swab-24_G241004.fastq.gz	metagenomic	control	24	swab
PRJEB82667	Swab-25	ERS25489982	ERR15423302		Swab-25_G230630.fastq.gz	metagenomic	control	25	swab
PRJEB82667	Swab-25	ERS25489983	ERR15423303		Swab-25_G241008.fastq.gz	metagenomic	control	25	swab
PRJEB82667	Swab-26	ERS25489984	ERR15423304		Swab-26_G230706.fastq.gz	metagenomic	control	26	swab
PRJEB82667	Swab-27	ERS25489985	ERR15423305		Swab-27_G230713.fastq.gz	metagenomic	control	27	swab
PRJEB82667	Swab-28	ERS25489986	ERR15423306		Swab-28_G230723.fastq.gz	metagenomic	control	28	swab
PRJEB82667	Swab-29	ERS25489987	ERR15423307		Swab-29_G240215.fastq.gz	metagenomic	control	29	swab
PRJEB82667	Swab-2	ERS25489988	ERR15423308		Swab-2_G230119.fastq.gz	metagenomic	control	2	swab
PRJEB82667	Swab-2	ERS25489989	ERR15423309		Swab-2_G240807.fastq.gz	metagenomic	control	2	swab
PRJEB82667	Swab-30	ERS25489990	ERR15423310		Swab-30_G240218.fastq.gz	metagenomic	control	30	swab
PRJEB82667	Swab-31	ERS25489991	ERR15423311		Swab-31_G240207.fastq.gz	metagenomic	control	31	swab
PRJEB82667	Swab-32	ERS25489992	ERR15423312		Swab-32_G230831.fastq.gz	metagenomic	control	32	swab
PRJEB82667	Swab-33	ERS25489993	ERR15423313		Swab-33_G230826.fastq.gz	metagenomic	control	33	swab
PRJEB82667	Swab-34	ERS25489994	ERR15423314		Swab-34_G240219.fastq.gz	metagenomic	control	34	swab
PRJEB82667	Swab-35	ERS25489995	ERR15423315		Swab-35_G230908.fastq.gz	metagenomic	control	35	swab
PRJEB82667	Swab-36	ERS25489996	ERR15423316		Swab-36_G230915.fastq.gz	metagenomic	control	36	swab
PRJEB82667	Swab-38	ERS25489997	ERR15423317		Swab-38_G240515.fastq.gz	metagenomic	control	38	swab
PRJEB82667	Swab-38	ERS25489998	ERR15423318		Swab-38_G241010.fastq.gz	metagenomic	control	38	swab
PRJEB82667	Swab-39	ERS25489999	ERR15423319		Swab-39_G241011.fastq.gz	metagenomic	control	39	swab
PRJEB82667	Swab-3	ERS25490000	ERR15423320		Swab-3_G230126.fastq.gz	metagenomic	control	3	swab
PRJEB82667	Swab-3	ERS25490001	ERR15423321		Swab-3_G240808.fastq.gz	metagenomic	control	3	swab
PRJEB82667	Swab-40	ERS25490002	ERR15423322		Swab-40_G240522.fastq.gz	metagenomic	control	40	swab
PRJEB82667	Swab-41	ERS25490003	ERR15423323		Swab-41_G240528.fastq.gz	metagenomic	control	41	swab
PRJEB82667	Swab-42	ERS25490004	ERR15423324		Swab-42_G240612.fastq.gz	metagenomic	control	42	swab
PRJEB82667	Swab-43	ERS25490005	ERR15423325		Swab-43_G240613.fastq.gz	metagenomic	control	43	swab
PRJEB82667	Swab-44	ERS25490006	ERR15423326		Swab-44_G240621.fastq.gz	metagenomic	control	44	swab
PRJEB82667	Swab-45	ERS25490007	ERR15423327		Swab-45_G240622.fastq.gz	metagenomic	control	45	swab
PRJEB82667	Swab-46	ERS25490008	ERR15423328		Swab-46_G240703.fastq.gz	metagenomic	control	46	swab
PRJEB82667	Swab-47	ERS25490009	ERR15423329		Swab-47_G240704.fastq.gz	metagenomic	control	47	swab
PRJEB82667	Swab-48	ERS25490010	ERR15423330		Swab-48_G240711.fastq.gz	metagenomic	control	48	swab
PRJEB82667	Swab-49	ERS25490011	ERR15423331		Swab-49_G240712.fastq.gz	metagenomic	control	49	swab
PRJEB82667	Swab-4	ERS25490012	ERR15423332		Swab-4_G230202.fastq.gz	metagenomic	control	4	swab
PRJEB82667	Swab-4	ERS25490013	ERR15423333		Swab-4_G240927.fastq.gz	metagenomic	control	4	swab
PRJEB82667	Swab-50	ERS25490014	ERR15423334		Swab-50_G240723.fastq.gz	metagenomic	control	50	swab
PRJEB82667	Swab-51	ERS25490015	ERR15423335		Swab-51_G240724.fastq.gz	metagenomic	control	51	swab
PRJEB82667	Swab-52	ERS25490016	ERR15423336		Swab-52_G240725.fastq.gz	metagenomic	control	52	swab
PRJEB82667	Swab-5	ERS25490017	ERR15423337		Swab-5_G230208.fastq.gz	metagenomic	control	5	swab
PRJEB82667	Swab-5	ERS25490018	ERR15423338		Swab-5_G240705.fastq.gz	metagenomic	control	5	swab
PRJEB82667	Swab-6	ERS25490019	ERR15423339		Swab-6_G230216.fastq.gz	metagenomic	control	6	swab
PRJEB82667	Swab-6	ERS25490020	ERR15423340		Swab-6_G240705.fastq.gz	metagenomic	control	6	swab
PRJEB82667	Swab-7	ERS25490021	ERR15423341		Swab-7_G230223.fastq.gz	metagenomic	control	7	swab
PRJEB82667	Swab-7	ERS25490022	ERR15423342		Swab-7_G240705.fastq.gz	metagenomic	control	7	swab
PRJEB82667	Swab-7	ERS25490023	ERR15423343		Swab-7_G240827.fastq.gz	metagenomic	control	7	swab
PRJEB82667	Swab-8	ERS25490024	ERR15423344		Swab-8_G230302.fastq.gz	metagenomic	control	8	swab
PRJEB82667	Swab-8	ERS25490025	ERR15423345		Swab-8_G240705.fastq.gz	metagenomic	control	8	swab
PRJEB82667	Swab-8	ERS25490026	ERR15423346		Swab-8_G241010.fastq.gz	metagenomic	control	8	swab
PRJEB82667	Swab-8	ERS25490027	ERR15423347		Swab-8_G241120.fastq.gz	metagenomic	control	8	swab
PRJEB82667	Swab-9	ERS25490028	ERR15423348		Swab-9_G230309.fastq.gz	metagenomic	control	9	swab
PRJEB82667	Swab-9	ERS25490029	ERR15423349		Swab-9_G240705.fastq.gz	metagenomic	control	9	swab
PRJEB82667	Water-10	ERS25490030	ERR15423350		Water-10_G230316.fastq.gz	metagenomic	control	10	water
PRJEB82667	Water-10	ERS25490031	ERR15423351		Water-10_G240705.fastq.gz	metagenomic	control	10	water
PRJEB82667	Water-11	ERS25490032	ERR15423352		Water-11_G230323.fastq.gz	metagenomic	control	11	water
PRJEB82667	Water-12	ERS25490033	ERR15423353		Water-12_G230331.fastq.gz	metagenomic	control	12	water
PRJEB82667	Water-13	ERS25490034	ERR15423354		Water-13_G230406.fastq.gz	metagenomic	control	13	water
PRJEB82667	Water-14	ERS25490035	ERR15423355		Water-14_G230420.fastq.gz	metagenomic	control	14	water
PRJEB82667	Water-15	ERS25490036	ERR15423356		Water-15_G230420.fastq.gz	metagenomic	control	15	water
PRJEB82667	Water-16	ERS25490037	ERR15423357		Water-16_G230428.fastq.gz	metagenomic	control	16	water
PRJEB82667	Water-17	ERS25490038	ERR15423358		Water-17_G230505.fastq.gz	metagenomic	control	17	water
PRJEB82667	Water-17	ERS25490039	ERR15423359		Water-17_G240823.fastq.gz	metagenomic	control	17	water
PRJEB82667	Water-18	ERS25490040	ERR15423360		Water-18_G230511.fastq.gz	metagenomic	control	18	water
PRJEB82667	Water-18	ERS25490041	ERR15423361		Water-18_G240910.fastq.gz	metagenomic	control	18	water
PRJEB82667	Water-19	ERS25490042	ERR15423362		Water-19_G230519.fastq.gz	metagenomic	control	19	water
PRJEB82667	Water-19	ERS25490043	ERR15423363		Water-19_G240912.fastq.gz	metagenomic	control	19	water
PRJEB82667	Water-1	ERS25490044	ERR15423364		Water-1_G240806.fastq.gz	metagenomic	control	1	water
PRJEB82667	Water-20	ERS25490045	ERR15423365		Water-20_G230605.fastq.gz	metagenomic	control	20	water
PRJEB82667	Water-21	ERS25490046	ERR15423366		Water-21_G230605.fastq.gz	metagenomic	control	21	water
PRJEB82667	Water-21	ERS25490047	ERR15423367		Water-21_G240913.fastq.gz	metagenomic	control	21	water
PRJEB82667	Water-22	ERS25490048	ERR15423368		Water-22_G240930.fastq.gz	metagenomic	control	22	water
PRJEB82667	Water-23	ERS25490049	ERR15423369		Water-23_G241001.fastq.gz	metagenomic	control	23	water
PRJEB82667	Water-24	ERS25490050	ERR15423370		Water-24_G230624.fastq.gz	metagenomic	control	24	water
PRJEB82667	Water-24	ERS25490051	ERR15423371		Water-24_G241004.fastq.gz	metagenomic	control	24	water
PRJEB82667	Water-25	ERS25490052	ERR15423372		Water-25_G230630.fastq.gz	metagenomic	control	25	water
PRJEB82667	Water-25	ERS25490053	ERR15423373		Water-25_G241008.fastq.gz	metagenomic	control	25	water
PRJEB82667	Water-26	ERS25490054	ERR15423374		Water-26_G230706.fastq.gz	metagenomic	control	26	water
PRJEB82667	Water-27	ERS25490055	ERR15423375		Water-27_G230713.fastq.gz	metagenomic	control	27	water
PRJEB82667	Water-28	ERS25490056	ERR15423376		Water-28_G230723.fastq.gz	metagenomic	control	28	water
PRJEB82667	Water-29	ERS25490057	ERR15423377		Water-29_G240215.fastq.gz	metagenomic	control	29	water
PRJEB82667	Water-2	ERS25490058	ERR15423378		Water-2_G230119.fastq.gz	metagenomic	control	2	water
PRJEB82667	Water-2	ERS25490059	ERR15423379		Water-2_G240807.fastq.gz	metagenomic	control	2	water
PRJEB82667	Water-30	ERS25490060	ERR15423380		Water-30_G240218.fastq.gz	metagenomic	control	30	water
PRJEB82667	Water-31	ERS25490061	ERR15423381		Water-31_G240207.fastq.gz	metagenomic	control	31	water
PRJEB82667	Water-32	ERS25490062	ERR15423382		Water-32_G230831.fastq.gz	metagenomic	control	32	water
PRJEB82667	Water-33	ERS25490063	ERR15423383		Water-33_G230826.fastq.gz	metagenomic	control	33	water
PRJEB82667	Water-34	ERS25490064	ERR15423384		Water-34_G240219.fastq.gz	metagenomic	control	34	water
PRJEB82667	Water-35	ERS25490065	ERR15423385		Water-35_G230908.fastq.gz	metagenomic	control	35	water
PRJEB82667	Water-36	ERS25490066	ERR15423386		Water-36_G230915.fastq.gz	metagenomic	control	36	water
PRJEB82667	Water-38	ERS25490067	ERR15423387		Water-38_G240515.fastq.gz	metagenomic	control	38	water
PRJEB82667	Water-38	ERS25490068	ERR15423388		Water-38_G241010.fastq.gz	metagenomic	control	38	water
PRJEB82667	Water-39	ERS25490069	ERR15423389		Water-39_G241011.fastq.gz	metagenomic	control	39	water
PRJEB82667	Water-3	ERS25490070	ERR15423390		Water-3_G230126.fastq.gz	metagenomic	control	3	water
PRJEB82667	Water-3	ERS25490071	ERR15423391		Water-3_G240808.fastq.gz	metagenomic	control	3	water
PRJEB82667	Water-40	ERS25490072	ERR15423392		Water-40_G240522.fastq.gz	metagenomic	control	40	water
PRJEB82667	Water-41	ERS25490073	ERR15423393		Water-41_G240528.fastq.gz	metagenomic	control	41	water
PRJEB82667	Water-42	ERS25490074	ERR15423394		Water-42_G240612.fastq.gz	metagenomic	control	42	water
PRJEB82667	Water-43	ERS25490075	ERR15423395		Water-43_G240613.fastq.gz	metagenomic	control	43	water
PRJEB82667	Water-44	ERS25490076	ERR15423396		Water-44_G240621.fastq.gz	metagenomic	control	44	water
PRJEB82667	Water-45	ERS25490077	ERR15423397		Water-45_G240622.fastq.gz	metagenomic	control	45	water
PRJEB82667	Water-46	ERS25490078	ERR15423398		Water-46_G240703.fastq.gz	metagenomic	control	46	water
PRJEB82667	Water-47	ERS25490079	ERR15423399		Water-47_G240704.fastq.gz	metagenomic	control	47	water
PRJEB82667	Water-48	ERS25490080	ERR15423400		Water-48_G240711.fastq.gz	metagenomic	control	48	water
PRJEB82667	Water-49	ERS25490081	ERR15423401		Water-49_G240712.fastq.gz	metagenomic	control	49	water
PRJEB82667	Water-4	ERS25490082	ERR15423402		Water-4_G230202.fastq.gz	metagenomic	control	4	water
PRJEB82667	Water-4	ERS25490083	ERR15423403		Water-4_G240927.fastq.gz	metagenomic	control	4	water
PRJEB82667	Water-50	ERS25490084	ERR15423404		Water-50_G240723.fastq.gz	metagenomic	control	50	water
PRJEB82667	Water-51	ERS25490085	ERR15423405		Water-51_G240724.fastq.gz	metagenomic	control	51	water
PRJEB82667	Water-52	ERS25490086	ERR15423406		Water-52_G240725.fastq.gz	metagenomic	control	52	water
PRJEB82667	Water-5	ERS25490087	ERR15423407		Water-5_G230208.fastq.gz	metagenomic	control	5	water
PRJEB82667	Water-5	ERS25490088	ERR15423408		Water-5_G240705.fastq.gz	metagenomic	control	5	water
PRJEB82667	Water-6	ERS25490089	ERR15423409		Water-6_G230216.fastq.gz	metagenomic	control	6	water
PRJEB82667	Water-6	ERS25490090	ERR15423410		Water-6_G240705.fastq.gz	metagenomic	control	6	water
PRJEB82667	Water-7	ERS25490091	ERR15423411		Water-7_G230223.fastq.gz	metagenomic	control	7	water
PRJEB82667	Water-7	ERS25490092	ERR15423412		Water-7_G240705.fastq.gz	metagenomic	control	7	water
PRJEB82667	Water-7	ERS25490093	ERR15423413		Water-7_G240827.fastq.gz	metagenomic	control	7	water
PRJEB82667	Water-8	ERS25490094	ERR15423414		Water-8_G230302.fastq.gz	metagenomic	control	8	water
PRJEB82667	Water-8	ERS25490095	ERR15423415		Water-8_G240705.fastq.gz	metagenomic	control	8	water
PRJEB82667	Water-8	ERS25490096	ERR15423416		Water-8_G241010.fastq.gz	metagenomic	control	8	water
PRJEB82667	Water-8	ERS25490097	ERR15423417		Water-8_G241120.fastq.gz	metagenomic	control	8	water
PRJEB82667	Water-9	ERS25490098	ERR15423418		Water-9_G230309.fastq.gz	metagenomic	control	9	water								ENA
PRJEB82667	Water-9	ERS25490099	ERR15423419		Water-9_G240705.fastq.gz	metagenomic	control	9	water
PRJEB95992	BHI-15-Kox	ERS25492813	ERR15423962	CBJMLR01	BHI-15-Kox-230508_1/2.fastq.gz	isolate	control	15	BHI
PRJEB95992	BHI-16-Kox	ERS25492814	ERR15423963	CBJMCO01	BHI-16-Kox-230503_1/2.fastq.gz	isolate	control	16	BHI
PRJEB95992	BHI-16-Sau	ERS25492815	ERR15423964	CBJLES01	BHI-16-Sau-230503_1/2.fastq.gz	isolate	control	16	BHI
PRJEB95992	Water-12-Eco	ERS25492816	ERR15423965	CBJMYX01	Water-12-Eco-230417_1/2.fastq.gz	isolate	control	12	water
PRJEB95992	Water-16-Kox	ERS25492817	ERR15423966	CBJNHU01	Water-16-Kox-230503_1/2.fastq.gz	isolate	control	16	water
PRJEB95992	Water-16-Sau	ERS25492818	ERR15423967	CBJNBO01	Water-16-Sau-230503_1/2.fastq.gz	isolate	control	16	water

## Sheet: Supplementary_Table_S2
Supplementary Table S2. Processes that were implemented in Nextflow pipelines (23). The code is available on GitHub.
	Bioinformatic process	Source
A.	Selective depletion of humand DNA (Readfish)	https://github.com/LooseLab/readfish?tab=readme-ov-file
B.	Read trimming and filtering	https://github.com/ayoraind/ONT_adapter_removal_and_read_filtration
C.	Human DNA contaminant removal	https://github.com/ayoraind/hDNA_removal_and_mapping_stats
D.	Assembly	https://github.com/ayoraind/flye
E.	Taxonomic classification	i) Kraken: https://github.com/ayoraind/kraken ii) Bracken: https://github.com/ayoraind/bracken
F.	Pairwise transmission distances	https://github.com/ayoraind/tracm_nextflow

## Sheet: Supplementary_Table_S3_1
Supplementary Table S3. Human and microbial reads of the samples used for choosing the human DNA depletion protocol.
Sheet ‘S3_1’ contains the results of filtration, lysis, DNAse, Molzym kit, Saponin, and without treatment with a total of 354 samples for weeks 39 to 49.
Sheet ‘S3_2’ has three independent conditions: untreated–unenriched, unenriched–treated, and enriched–treated across 33 samples.
Sheet ‘S3_3’ contains 40 samples without human DNA depletion treatment for the effect of enrichment.
Sample	Total_number_of_reads	hDNA_mapped_reads	hDNA_unmapped_reads	hDNA_proportion_mapped	hDNA_proportion_unmapped	Method	Site	Treatment
T001-39-A	31663	624	31039	197	9803	Filtration	Anus	unenriched
T002-39-A	13478	58	13420	43	9957	Filtration	Anus	unenriched
T003-39-A	1916	212	1704	1106	8894	Filtration	Anus	unenriched
T004-39-A	80831	3724	77107	461	9539	Filtration	Anus	unenriched
T005-39-A	80	5	75	625	9375	Filtration	Anus	unenriched
T006-39-A	1037	924	113	891	109	Filtration	Anus	unenriched
T007-39-A	567	112	455	1975	8025	Lysis	Anus	unenriched
T008-39-A	183	10	173	546	9454	Lysis	Anus	unenriched
T009-39-A	140	12	128	857	9143	Lysis	Anus	unenriched
M1-39	84	6	78	714	9286	Filtration	neg_ctrl	unenriched
T001-39-N	15966	14554	1412	9116	884	Filtration	Nose	unenriched
T002-39-B	78596	68912	9684	8768	1232	Filtration	Nose	unenriched
T003-39-N	15722	9229	6493	587	413	Filtration	Nose	unenriched
T004-39-B	36256	26229	10027	7234	2766	Filtration	Nose	unenriched
T005-39-B	156885	154346	2539	9838	162	Filtration	Nose	unenriched
T006-39-B	896	555	341	6194	3806	Filtration	Nose	unenriched
T007-39-N	5891	4307	1584	7311	2689	Lysis	Nose	unenriched
T008-39-B	2859	2729	130	9545	455	Lysis	Nose	unenriched
T009-39-B	1318933	1302630	16303	9876	124	Lysis	Nose	unenriched
M2-39	915	816	99	8918	1082	Lysis	neg_ctrl	unenriched
M1-39E	132	12	120	909	9091	Filtration	neg_ctrl	enriched
M2-39E	210	25	185	119	881	Lysis	neg_ctrl	enriched
T001-39-AE	102192	503	101689	49	9951	Filtration	Anus	enriched
T001-39-NE	56390	12966	43424	2299	7701	Filtration	Nose	enriched
T002-39-AE	85203	365	84838	43	9957	Filtration	Anus	enriched
T002-39-BE	73420	8447	64973	1151	8849	Filtration	Nose	enriched
T003-39-AE	18307	67	18240	37	9963	Filtration	Anus	enriched
T003-39-NE	23765	2642	21123	1112	8888	Filtration	Nose	enriched
T004-39-AE	50971	351	50620	69	9931	Filtration	Anus	enriched
T004-39-BE	39060	4192	34868	1073	8927	Filtration	Nose	enriched
T005-39-AE	23616	87	23529	37	9963	Filtration	Anus	enriched
T005-39-BE	35004	11748	23256	3356	6644	Filtration	Nose	enriched
T006-39-AE	24851	1774	23077	714	9286	Filtration	Anus	enriched
T006-39-BE	54001	3362	50639	623	9377	Filtration	Nose	enriched
T007-39-AE	11196	472	10724	422	9578	Lysis	Anus	enriched
T007-39-NE	93339	63179	30160	6769	3231	Lysis	Nose	enriched
T008-39-AE	1275	505	770	3961	6039	Lysis	Anus	enriched
T008-39-BE	36202	18474	17728	5103	4897	Lysis	Nose	enriched
T009-39-AE	221068	200128	20940	9053	947	Lysis	Anus	enriched
T009-39-BE	99009	54578	44431	5512	4488	Lysis	Nose	enriched
T010-39-AE	115307	6322	108985	548	9452	Lysis	Anus	enriched
T010-39-BE	52488	29112	23376	5546	4454	Lysis	Nose	enriched
T011-39-AE	34561	2685	31876	777	9223	Lysis	Anus	enriched
T011-39-BE	147088	101068	46020	6871	3129	Lysis	Nose	enriched
T010-39-A	91475	52060	39415	5691	4309	Lysis	Anus	unenriched
T010-39-B	44684	43242	1442	9677	323	Lysis	Nose	unenriched
T011-39-A	2253	2112	141	9374	626	Lysis	Anus	unenriched
T011-39-B	37985	37636	349	9908	92	Lysis	Nose	unenriched
T012-39-A	900	844	56	9378	622	Lysis	Anus	unenriched
T012-39-B	33409	33096	313	9906	94	Lysis	Nose	unenriched
T013-39-A	1382	1300	82	9407	593	Lysis	Anus	unenriched
T013-39-B	163450	161882	1568	9904	96	Lysis	Nose	unenriched
T012-39-AE	5409	113	5296	209	9791	Lysis	Anus	enriched
T012-39-AE	5409	113	5296	209	9791	Lysis	Anus	enriched
T012-39-BE	113503	62353	51150	5494	4506	Lysis	Nose	enriched
T012-39-BE	113503	62353	51150	5494	4506	Lysis	Nose	enriched
T013-39-AE	18925	271	18654	143	9857	Lysis	Anus	enriched
T013-39-AE	18925	271	18654	143	9857	Lysis	Anus	enriched
T013-39-BE	80105	73810	6295	9214	786	Lysis	Nose	enriched
T013-39-BE	80105	73810	6295	9214	786	Lysis	Nose	enriched
T014-40-A	473	25	448	529	9471	Filtration	Anus	unenriched
T014-40-B	1167	714	453	6118	3882	Filtration	Nose	unenriched
T006-40-B	2922	1778	1144	6085	3915	Filtration	Nose	unenriched
T006-40-A	632	254	378	4019	5981	Filtration	Anus	unenriched
T015-40-B	392	44	348	1122	8878	Filtration	Nose	unenriched
T015-40-A	25157	351	24806	14	986	Filtration	Anus	unenriched
T011-40-B	653	3	650	46	9954	Filtration	Nose	unenriched
T011-40-A	1769	1033	736	5839	4161	Filtration	Anus	unenriched
Swab_ctrl_Filtr	689	50	639	726	9274	Filtration	neg_ctrl	unenriched
Water_ctrl_Filtr	899	134	765	1491	8509	Filtration	neg_ctrl	unenriched
T017-40-B	142089	138670	3419	9759	241	Lysis	Nose	unenriched
T017-40-A	2027	952	1075	4697	5303	Lysis	Anus	unenriched
T018-40-N	112463	111364	1099	9902	98	Lysis	Nose	unenriched
T018-40-A	4977	4740	237	9524	476	Lysis	Anus	unenriched
T010-40-B	251817	242412	9405	9627	373	Lysis	Nose	unenriched
T010-40-A	159932	77628	82304	4854	5146	Lysis	Anus	unenriched
T013-40-N	127596	117867	9729	9238	762	Lysis	Nose	unenriched
T013-40-A	46988	2271	44717	483	9517	Lysis	Anus	unenriched
Swab_ctrl_lysis	902	779	123	8636	1364	Lysis	neg_ctrl	unenriched
Water_ctrl_lysis	2078	1404	674	6756	3244	Lysis	neg_ctrl	unenriched
T014-40-AE	1605	5	1600	31	9969	Filtration	Anus	enriched
T014-40-BE	8547	644	7903	753	9247	Filtration	Nose	enriched
T006-40-BE	16620	1574	15046	947	9053	Filtration	Nose	enriched
T006-40-AE	8856	324	8532	366	9634	Filtration	Anus	enriched
T015-40-BE	19200	735	18465	383	9617	Filtration	Nose	enriched
T015-40-AE	9302	26	9276	28	9972	Filtration	Anus	enriched
T011-40-BE	3769	772	2997	2048	7952	Filtration	Nose	enriched
T011-40-AE	217	150	67	6912	3088	Filtration	Anus	enriched
Swab_ctrl_FiltrE	49	3	46	612	9388	Filtration	neg_ctrl	enriched
Water_ctrl_filtrE	2581	9	2572	35	9965	Filtration	neg_ctrl	enriched
T017-40-BE	247909	115040	132869	464	536	Lysis	Nose	enriched
T017-40-AE	137776	1568	136208	114	9886	Lysis	Anus	enriched
T018-40-NE	302057	146625	155432	4854	5146	Lysis	Nose	enriched
T018-40-AE	224752	50488	174264	2246	7754	Lysis	Anus	enriched
T010-40-BE	605550	151858	453692	2508	7492	Lysis	Nose	enriched
T010-40-AE	164827	1494	163333	91	9909	Lysis	Anus	enriched
T013-40-NE	237845	167484	70361	7042	2958	Lysis	Nose	enriched
T013-40-AE	1775	341	1434	1921	8079	Lysis	Anus	enriched
Swab_ctrl_LysE	2212	859	1353	3883	6117	Lysis	neg_ctrl	enriched
Water_ctrl_lysE	178315	9279	169036	52	948	Lysis	neg_ctrl	enriched
T012-40-A	8099	584	7515	721	9279	Filtration	Anus	unenriched
T012-40-B	4932	29	4903	59	9941	Filtration	Nose	unenriched
T016-40-B	12950	8530	4420	6587	3413	Filtration	Nose	unenriched
T016-40-A	19933	59	19874	3	997	Filtration	Anus	unenriched
T003-40-A	15401	32	15369	21	9979	Lysis	Anus	unenriched
T007-40-A	8349	52	8297	62	9938	Lysis	Anus	unenriched
T003-40-B	30540	25186	5354	8247	1753	Lysis	Nose	unenriched
T007-40-B	479391	410172	69219	8556	1444	Lysis	Nose	unenriched
T012-40-AE	235661	6001	229660	255	9745	Filtration	Anus	enriched
T012-40-BE	38846	660	38186	17	983	Filtration	Nose	enriched
T016-40-BE	185679	29668	156011	1598	8402	Filtration	Nose	enriched
T016-40-AE	47951	606	47345	126	9874	Filtration	Anus	enriched
T007-40-BE	737596	207001	530595	2806	7194	Lysis	Nose	enriched
T007-40-AE	381844	500	381344	13	9987	Lysis	Anus	enriched
T003-40-BE	231227	69952	161275	3025	6975	Lysis	Nose	enriched
T003-40-AE	225477	1179	224298	52	9948	Lysis	Anus	enriched
T013-41-B	25627	20618	5009	8045	1955	Saponin	Nose	unenriched
T013-41-A	143161	1000	142161	7	993	Saponin	Anus	unenriched
T006-41-A	2141	687	1454	3209	6791	Saponin	Anus	unenriched
T006-41-B	578389	274535	303854	4747	5253	Saponin	Nose	unenriched
T023-41-B	59633	52957	6676	888	112	Saponin	Nose	unenriched
T023-41-A	3216	574	2642	1785	8215	Saponin	Anus	unenriched
T020-41-A	10056	526	9530	523	9477	Saponin	Anus	unenriched
T020-41-B	19910	14438	5472	7252	2748	Saponin	Nose	unenriched
Water_Neg_Sap	2175	336	1839	1545	8455	Saponin	neg_ctrl	unenriched
Swab_Neg_Sap	1224	334	890	2729	7271	Saponin	neg_ctrl	unenriched
T015-41-A	4785	404	4381	844	9156	DNAse	Anus	unenriched
T015-41-B	40717	36468	4249	8956	1044	DNAse	Nose	unenriched
T011-41-A	6837	1522	5315	2226	7774	DNAse	Anus	unenriched
T011-41-B	674359	638007	36352	9461	539	DNAse	Nose	unenriched
T016-41-A	21189	832	20357	393	9607	DNAse	Anus	unenriched
T016-41-B	133836	115881	17955	8658	1342	DNAse	Nose	unenriched
T012-41-N	448982	421276	27706	9383	617	DNAse	Nose	unenriched
T012-41-A	7713	5068	2645	6571	3429	DNAse	Anus	unenriched
T022-41-A	10598	616	9982	581	9419	DNAse	Anus	unenriched
T022-41-B	236794	216147	20647	9128	872	DNAse	Nose	unenriched
Water_Neg_DNAse	2758	388	2370	1407	8593	DNAse	neg_ctrl	unenriched
Swab_Neg_DNAse	4670	411	4259	88	912	DNAse	neg_ctrl	unenriched
T013-41-BE	184511	14761	169750	8	92	Saponin	Nose	enriched
T013-41-AE	264124	233	263891	9	9991	Saponin	Anus	enriched
T006-41-AE	48537	163	48374	34	9966	Saponin	Anus	enriched
T006-41-BE	143411	33046	110365	2304	7696	Saponin	Nose	enriched
T023-41-BE	30442	27521	2921	904	96	Saponin	Nose	enriched
T023-41-AE	308	7	301	227	9773	Saponin	Anus	enriched
T020-41-AE	388148	171	387977	4	9996	Saponin	Anus	enriched
T020-41-BE	83404	3935	79469	472	9528	Saponin	Nose	enriched
Water_Neg_Sap_E	754	34	720	451	9549	Saponin	neg_ctrl	enriched
Swab_Neg_Sap_E	47719	64	47655	13	9987	Saponin	neg_ctrl	enriched
T015-41-AE	137861	1095	136766	79	9921	DNAse	Anus	enriched
T015-41-BE	257125	87478	169647	3402	6598	DNAse	Nose	enriched
T011-41-AE	3448	641	2807	1859	8141	DNAse	Anus	enriched
T011-41-BE	56536	37177	19359	6576	3424	DNAse	Nose	enriched
T016-41-AE	48293	457	47836	95	9905	DNAse	Anus	enriched
T016-41-BE	39775	13480	26295	3389	6611	DNAse	Nose	enriched
T012-41-NE	182447	111446	71001	6108	3892	DNAse	Nose	enriched
T012-41-AE	4757	2304	2453	4843	5157	DNAse	Anus	enriched
T022-41-AE	132719	708	132011	53	9947	DNAse	Anus	enriched
T022-41-BE	120427	64762	55665	5378	4622	DNAse	Nose	enriched
Water_Neg_DNAse_E	29813	632	29181	212	9788	DNAse	neg_ctrl	enriched
Swab_Neg_DNAse_E	22939	645	22294	281	9719	DNAse	neg_ctrl	enriched
T027-47-BE	117761	2831	114930	24	976	Molyzm	Nose	enriched
Swab_E_molyzm	58266	220	58046	38	9962	Molyzm	neg_ctrl	enriched
T015-47-B	80137	571	79566	71	9929	Molyzm	Nose	unenriched
T015-47-AE	29155	75	29080	26	9974	Molyzm	Anus	enriched
T024-47-BE	8492	3557	4935	4189	5811	Molyzm	Nose	enriched
T024-47-B	5201	2113	3088	4063	5937	Molyzm	Nose	unenriched
T027-47-B	298	33	265	1107	8893	Molyzm	Nose	unenriched
Water_E_molyzm	199	9	190	452	9548	Molyzm	neg_ctrl	enriched
T027-47-AE	96259	792	95467	82	9918	Molyzm	Anus	enriched
T015-47-BE	108928	5335	103593	49	951	Molyzm	Nose	enriched
T024-47-AE	13911	48	13863	35	9965	Molyzm	Anus	enriched
T015-47-A	52010	102	51908	2	998	Molyzm	Anus	unenriched
T027-47-A	37063	51	37012	14	9986	Molyzm	Anus	unenriched
T024-47-A	3617	14	3603	39	9961	Molyzm	Anus	unenriched
Water_molyzm	97	3	94	309	9691	Molyzm	neg_ctrl	unenriched
Swab_molyzm	147	2	145	136	9864	Molyzm	neg_ctrl	unenriched
T022-47-A	75595	19156	56439	2534	7466	none	Anus	unenriched
T022-47-B	146194	75402	70792	5158	4842	none	Nose	unenriched
T025-47-A	64438	731	63707	113	9887	none	Anus	unenriched
T025-47-B	68900	67907	993	9856	144	none	Nose	unenriched
T026-47-A	64891	5903	58988	91	909	none	Anus	unenriched
T026-47-B	46862	43763	3099	9339	661	none	Nose	unenriched
T028-47-A	2628	485	2143	1846	8154	none	Anus	unenriched
T028-47-B	35145	28936	6209	8233	1767	none	Nose	unenriched
T029-47-A	81925	1023	80902	125	9875	none	Anus	unenriched
T029-47-B	215990	215584	406	9981	19	none	Nose	unenriched
T030-47-A	51375	38112	13263	7418	2582	none	Anus	unenriched
T030-47-B	65405	11994	53411	1834	8166	none	Nose	unenriched
T031-47-A	97208	91349	5859	9397	603	none	Anus	unenriched
T031-47-B	2936	2607	329	8879	1121	none	Nose	unenriched
T032-47-A	12406	4360	8046	3514	6486	none	Anus	unenriched
T032-47-B	279748	243348	36400	8699	1301	none	Nose	unenriched
T033-47-A	18151	309	17842	17	983	none	Anus	unenriched
T033-47-B	4041	2746	1295	6795	3205	none	Nose	unenriched
Swab-47-Nil	1283	1011	272	788	212	none	neg_ctrl	unenriched
Water-47-Nil	1051	831	220	7907	2093	none	neg_ctrl	unenriched
T022-47-AE	109585	4348	105237	397	9603	none	Anus	enriched
T022-47-BE	88120	632	87488	72	9928	none	Nose	enriched
T025-47-AE	211007	97852	113155	4637	5363	none	Anus	enriched
T025-47-BE	67389	498	66891	74	9926	none	Nose	enriched
T026-47-AE	274774	224865	49909	8184	1816	none	Anus	enriched
T026-47-BE	41835	246	41589	59	9941	none	Nose	enriched
T028-47-AE	55507	2164	53343	39	961	none	Anus	enriched
T028-47-BE	209935	3430	206505	163	9837	none	Nose	enriched
T029-47-AE	57272	1777	55495	31	969	none	Anus	enriched
T029-47-BE	58065	315	57750	54	9946	none	Nose	enriched
T030-47-AE	76609	10928	65681	1426	8574	none	Anus	enriched
T030-47-BE	96399	3098	93301	321	9679	none	Nose	enriched
T031-47-AE	99389	4983	94406	501	9499	none	Anus	enriched
T031-47-BE	211911	39628	172283	187	813	none	Nose	enriched
T032-47-AE	188704	59474	129230	3152	6848	none	Anus	enriched
T032-47-BE	84882	495	84387	58	9942	none	Nose	enriched
T033-47-AE	79883	12248	67635	1533	8467	none	Anus	enriched
T033-47-BE	57844	361	57483	62	9938	none	Nose	enriched
Swab-47-NilE	126070	306	125764	24	9976	none	neg_ctrl	enriched
Water-47-NilE	2403	271	2132	1128	8872	none	neg_ctrl	enriched
T015-48-A	46275	2294	43981	496	9504	none	Anus	untreated
T015-48-N	140660	90136	50524	6408	3592	none	Nose	untreated
T022-48-A	32712	811	31901	248	9752	none	Anus	untreated
T022-48-N	131690	79452	52238	6033	3967	none	Nose	untreated
T031-48-A	28203	792	27411	281	9719	none	Anus	untreated
T031-48-B	1805	988	817	5474	4526	none	Nose	untreated
T032-48-A	1411	747	664	5294	4706	none	Anus	untreated
T032-48-B	332	228	104	6867	3133	none	Nose	untreated
T035-48-A	1506	998	508	6627	3373	none	Anus	untreated
T035-48-B	15144	14564	580	9617	383	none	Nose	untreated
Swab-48-untreated	1409	841	568	5969	4031	none	neg_ctrl	untreated
Water-48-untreated	650	370	280	5692	4308	none	neg_ctrl	untreated
T015-48-AE	66394	236	66158	36	9964	Lysis	Anus	enriched
T015-48-NE	92017	3045	88972	331	9669	Lysis	Nose	enriched
T022-48-AE	107461	463	106998	43	9957	Lysis	Anus	enriched
T022-48-NE	80560	423	80137	53	9947	Lysis	Nose	enriched
T024-48-AE	79378	224	79154	28	9972	Lysis	Anus	enriched
T024-48-BE	60399	1020	59379	169	9831	Lysis	Nose	enriched
T025-48-AE	80801	259	80542	32	9968	Lysis	Anus	enriched
T025-48-BE	66992	2100	64892	313	9687	Lysis	Nose	enriched
T028-48-AE	65255	231	65024	35	9965	Lysis	Anus	enriched
T028-48-NE	153157	10104	143053	66	934	Lysis	Nose	enriched
T031-48-AE	63917	236	63681	37	9963	Lysis	Anus	enriched
T031-48-BE	88778	2569	86209	289	9711	Lysis	Nose	enriched
T032-48-AE	44383	197	44186	44	9956	Lysis	Anus	enriched
T032-48-BE	117342	2700	114642	23	977	Lysis	Nose	enriched
T033-48-AE	52578	179	52399	34	9966	Lysis	Anus	enriched
T033-48-BE	39953	167	39786	42	9958	Lysis	Nose	enriched
T034-48-AE	47433	107	47326	23	9977	Lysis	Anus	enriched
T034-48-BE	61219	3632	57587	593	9407	Lysis	Nose	enriched
T035-48-AE	2447	985	1462	4025	5975	Lysis	Anus	enriched
T035-48-BE	13471	5447	8024	4044	5956	Lysis	Nose	enriched
T036-48-AE	48959	227	48732	46	9954	Lysis	Anus	enriched
T036-48-BE	43861	211	43650	48	9952	Lysis	Nose	enriched
T037-48-AE	48493	82	48411	17	9983	Lysis	Anus	enriched
T037-48-BE	91896	491	91405	53	9947	Lysis	Nose	enriched
T015-48-A_UE	4896	357	4539	729	9271	Lysis	Anus	unenriched
T015-48-N_UE	13938	6413	7525	4601	5399	Lysis	Nose	unenriched
T022-48-A_UE	11273	75	11198	67	9933	Lysis	Anus	unenriched
T022-48-N_UE	60702	42641	18061	7025	2975	Lysis	Nose	unenriched
T031-48-A_UE	3658	34	3624	93	9907	Lysis	Anus	unenriched
T031-48-B_UE	4640	1576	3064	3397	6603	Lysis	Nose	unenriched
T032-48-A_UE	140	39	101	2786	7214	Lysis	Anus	unenriched
T032-48-B_UE	10592	7775	2817	734	266	Lysis	Nose	unenriched
T035-48-A_UE	162	131	31	8086	1914	Lysis	Anus	unenriched
T035-48-B_UE	4541	4120	421	9073	927	Lysis	Nose	unenriched
Water-48_UE	98	65	33	6633	3367	Lysis	neg_ctrl	unenriched
Swab-48_UE	48	33	15	6875	3125	Lysis	neg_ctrl	unenriched
Water-48-E	74	44	30	5946	4054	Lysis	neg_ctrl	enriched
Swab-48-E	93	60	33	6452	3548	Lysis	neg_ctrl	enriched
T015-49-A	8750	108	8642	123	9877	none	Anus	untreated
T015-49-B	114551	96329	18222	8409	1591	none	Nose	untreated
T024-49-A	16262	100	16162	61	9939	none	Anus	untreated
T024-49-B	79442	60360	19082	7598	2402	none	Nose	untreated
T025-49-A	24807	139	24668	56	9944	none	Anus	untreated
T025-49-B	29849	29244	605	9797	203	none	Nose	untreated
T031-49-A	15760	314	15446	199	9801	none	Anus	untreated
T031-49-B	43542	29425	14117	6758	3242	none	Nose	untreated
T033-49-A	25282	196	25086	78	9922	none	Anus	untreated
T033-49-B	79176	65817	13359	8313	1687	none	Nose	untreated
T034-49-A	7803	174	7629	223	9777	none	Anus	untreated
T034-49-B	25973	6190	19783	2383	7617	none	Nose	untreated
T037-49-A	7149	449	6700	628	9372	none	Anus	untreated
T037-49-B	19938	7133	12805	3578	6422	none	Nose	untreated
T038-49-A	82	54	28	6585	3415	none	Anus	untreated
T038-49-B	3810	3795	15	9961	39	none	Nose	untreated
T039-49-A	78	55	23	7051	2949	none	Anus	untreated
T039-49-N	2704	2691	13	9952	48	none	Nose	untreated
T040-49-A	9619	9139	480	9501	499	none	Anus	untreated
T040-49-B	17	8	9	4706	5294	none	Nose	untreated
T041-49-A	37	31	6	8378	1622	none	Anus	untreated
T041-49-N	1538	1522	16	9896	104	none	Nose	untreated
Swab-49-untreated	99	63	36	6364	3636	none	neg_ctrl	untreated
Water-49-untreated	3	1	2	3333	6667	none	neg_ctrl	untreated
T015-49-AUE	21984	79	21905	36	9964	DNAse	Anus	unenriched
T015-49-BUE	26387	7479	18908	2834	7166	DNAse	Nose	unenriched
T022-49-AUE	2644	11	2633	42	9958	DNAse	Anus	unenriched
T022-49-BUE	5309	387	4922	729	9271	DNAse	Nose	unenriched
T024-49-AUE	8646	29	8617	34	9966	DNAse	Anus	unenriched
T024-49-BUE	17825	11096	6729	6225	3775	DNAse	Nose	unenriched
T025-49-AUE	109177	154	109023	14	9986	DNAse	Anus	unenriched
T025-49-BUE	2613	2049	564	7842	2158	DNAse	Nose	unenriched
T031-49-AUE	13595	69	13526	51	9949	DNAse	Anus	unenriched
T031-49-BUE	12744	3013	9731	2364	7636	DNAse	Nose	unenriched
T038-49-BUE	376	231	145	6144	3856	DNAse	Nose	unenriched
T038-49-BUE	376	231	145	6144	3856	Filtration	Nose	unenriched
T015-49-AE	63783	144	63639	23	9977	DNAse	Anus	enriched
T015-49-BE	58324	1258	57066	216	9784	DNAse	Nose	enriched
T022-49-AE	47971	298	47673	62	9938	DNAse	Anus	enriched
T022-49-BE	42599	465	42134	109	9891	DNAse	Nose	enriched
T024-49-AE	61811	338	61473	55	9945	DNAse	Anus	enriched
T024-49-BE	46540	454	46086	98	9902	DNAse	Nose	enriched
T025-49-AE	115375	416	114959	36	9964	DNAse	Anus	enriched
T025-49-BE	103348	806	102542	78	9922	DNAse	Nose	enriched
T031-49-AE	179375	236	179139	13	9987	DNAse	Anus	enriched
T031-49-BE	179809	1007	178802	56	9944	DNAse	Nose	enriched
T033-49-AUE	8445	8	8437	9	9991	Filtration	Anus	unenriched
T033-49-BUE	11184	4041	7143	3613	6387	Filtration	Nose	unenriched
T034-49-AUE	24401	282	24119	116	9884	Filtration	Anus	unenriched
T034-49-BUE	30715	655	30060	213	9787	Filtration	Nose	unenriched
T037-49-AUE	20791	1258	19533	605	9395	Filtration	Anus	unenriched
T037-49-BUE	11206	100	11106	89	9911	Filtration	Nose	unenriched
T038-49-AUE	54	4	50	741	9259	DNAse	Anus	unenriched
T038-49-AUE	54	4	50	741	9259	Filtration	Anus	unenriched
T038-49-BUE	38	13	25	3421	6579	DNAse	Nose	unenriched
T038-49-BUE	38	13	25	3421	6579	Filtration	Nose	unenriched
T039-49-AUE	50	6	44	12	88	Filtration	Anus	unenriched
T039-49-BUE	210	69	141	3286	6714	Filtration	Nose	unenriched
T042-49-AUE	2116	1046	1070	4943	5057	Filtration	Anus	unenriched
T042-49-BUE	1707	455	1252	2665	7335	Filtration	Nose	unenriched
T043-49-AUE	17495	267	17228	153	9847	Filtration	Anus	unenriched
T043-49-BUE	20933	4922	16011	2351	7649	Filtration	Nose	unenriched
Water-49-FiltUE	123	2	121	163	9837	Filtration	neg_ctrl	unenriched
Swab-49-FiltUE	152	3	149	197	9803	Filtration	neg_ctrl	unenriched
T043-49-BE	71032	317	70715	45	9955	Filtration	Nose	enriched
T043-49-AE	30	1	29	333	9667	Filtration	Anus	enriched
T041-49-AE	44504	187	44317	42	9958	Filtration	Anus	enriched
T041-49-NE	505	13	492	257	9743	Filtration	Nose	enriched
T039-49-AE	146	4	142	274	9726	Filtration	Anus	enriched
T039-49-NE	2585	19	2566	74	9926	Filtration	Nose	enriched
T037-49-BE	65689	368	65321	56	9944	Filtration	Nose	enriched
T037-49-AE	49347	233	49114	47	9953	Filtration	Anus	enriched
T032-49-AUE	68838	151	68687	22	9978	DNAse	Anus	unenriched
T032-49-BUE	37237	32743	4494	8793	1207	DNAse	Nose	unenriched
T032-49-AE	29970	62	29908	21	9979	DNAse	Anus	enriched
T032-49-BE	38520	18518	20002	4807	5193	DNAse	Nose	enriched
T038-49-AE	75673	132	75541	17	9983	DNAse	Anus	enriched
T038-49-BE	11198	305	10893	272	9728	DNAse	Nose	enriched
Swab-49-DNAseE	17	1	16	588	9412	DNAse	neg_ctrl	enriched
Water-49-DNAseE	39	16	23	4103	5897	DNAse	neg_ctrl	enriched
T033-49-AE	77118	136	76982	18	9982	Filtration	Anus	enriched
T033-49-BE	485070	1025	484045	21	9979	Filtration	Nose	enriched
T034-49-AE	37665	128	37537	34	9966	Filtration	Anus	enriched
T034-49-BE	68760	323	68437	47	9953	Filtration	Nose	enriched
T040-49-AE	118071	170	117901	14	9986	Filtration	Anus	enriched
T040-49-BE	128588	1334	127254	104	9896	Filtration	Nose	enriched
T042-49-AE	1	0	1	0	100	Filtration	Anus	enriched
T042-49-BE	21304	190	21114	89	9911	Filtration	Nose	enriched

## Sheet: Supplementary_Table_S3_2
Supplementary Table S3. Human and microbial reads of the samples used for choosing the human DNA depletion protocol.
Sheet ‘S3_2’ has three independent conditions: untreated–unenriched, unenriched–treated, and enriched–treated across 33 samples.
Sample	Sample2	Total_number_of_reads	hDNA_mapped_reads	hDNA_unmapped_reads	hDNA_proportion_mapped	hDNA_proportion_unmapped	Method	Site	Treatment	Sample	Effect_of_lysis	Effect_of_lysis_and_enrichment
T015-48-A	T015-48-A	46275	2294	43981	496	9504	none	Anus	untreated	T015-48-A	0.844377	0.897123
T015-48-AE	T015-48-A	66394	236	66158	36	9964	Lysis	Anus	enriched	T015-48-N	0.928852	0.966218
T015-48-A_UE	T015-48-A	4896	357	4539	729	9271	Lysis	Anus	unenriched	T022-48-A	0.907522	0.4291
T015-48-N	T015-48-N	140660	90136	50524	6408	3592	none	Nose	untreated	T022-48-N	0.463311	0.994676
T015-48-NE	T015-48-N	92017	3045	88972	331	9669	Lysis	Nose	enriched	T031-48-A	0.957071	0.70202
T015-48-N_UE	T015-48-N	13938	6413	7525	4601	5399	Lysis	Nose	unenriched	T031-48-B	-0.595142	-1.6002
T022-48-A	T022-48-A	32712	811	31901	248	9752	none	Anus	untreated	T032-48-A	0.947791	0.736278
T022-48-AE	T022-48-A	107461	463	106998	43	9957	Lysis	Anus	enriched	T032-48-B	-33.1009	-10.8421
T022-48-A_UE	T022-48-A	11273	75	11198	67	9933	Lysis	Anus	unenriched	T035-48-A	0.868737	0.0130261
T022-48-N	T022-48-N	131690	79452	52238	6033	3967	none	Nose	untreated	T035-48-B	0.717111	0.625996
T022-48-NE	T022-48-N	80560	423	80137	53	9947	Lysis	Nose	enriched	Water-48	0.881081	0.824324
T022-48-N_UE	T022-48-N	60702	42641	18061	7025	2975	Lysis	Nose	unenriched
T031-48-A	T031-48-A	28203	792	27411	281	9719	none	Anus	untreated
T031-48-AE	T031-48-A	63917	236	63681	37	9963	Lysis	Anus	enriched
T031-48-A_UE	T031-48-A	3658	34	3624	93	9907	Lysis	Anus	unenriched
T031-48-B	T031-48-B	1805	988	817	5474	4526	none	Nose	untreated
T031-48-BE	T031-48-B	88778	2569	86209	289	9711	Lysis	Nose	enriched
T031-48-B_UE	T031-48-B	4640	1576	3064	3397	6603	Lysis	Nose	unenriched
T032-48-A	T032-48-A	1411	747	664	5294	4706	none	Anus	untreated
T032-48-AE	T032-48-A	44383	197	44186	44	9956	Lysis	Anus	enriched
T032-48-A_UE	T032-48-A	140	39	101	2786	7214	Lysis	Anus	unenriched
T032-48-B	T032-48-B	332	228	104	6867	3133	none	Nose	untreated
T032-48-BE	T032-48-B	117342	2700	114642	23	977	Lysis	Nose	enriched
T032-48-B_UE	T032-48-B	10592	7775	2817	734	266	Lysis	Nose	unenriched
T035-48-A	T035-48-A	1506	998	508	6627	3373	none	Anus	untreated
T035-48-AE	T035-48-A	2447	985	1462	4025	5975	Lysis	Anus	enriched
T035-48-A_UE	T035-48-A	162	131	31	8086	1914	Lysis	Anus	unenriched
T035-48-B	T035-48-B	15144	14564	580	9617	383	none	Nose	untreated
T035-48-BE	T035-48-B	13471	5447	8024	4044	5956	Lysis	Nose	enriched
T035-48-B_UE	T035-48-B	4541	4120	421	9073	927	Lysis	Nose	unenriched
Water-48-untreated	Water-48	650	370	280	5692	4308	none	neg_ctrl	untreated
Water-48_UE	Water-48	98	65	33	6633	3367	Lysis	neg_ctrl	unenriched
Water-48-E	Water-48	74	44	30	5946	4054	Lysis	neg_ctrl	enriched

## Sheet: Supplementary_Table_S3_3
Supplementary Table S3. Human and microbial reads of the samples used for choosing the human DNA depletion protocol.
Sheet ‘S3_3’ contains 40 samples without human DNA depletion treatment for the effect of enrichment.
Sample	Sample2	Total_number_of_reads	hDNA_mapped_reads	hDNA_unmapped_reads	hDNA_proportion_mapped	hDNA_proportion_unmapped	Method	Site	Treatment	Sample	Effect_of_enrichment
Swab-47-Nil	Swab-47	1283	1011	272	788	212	none	neg_ctrl	unenriched	T022-47-A	0.463696
Swab-47-NilE	Swab-47	126070	306	125764	24	9976	none	neg_ctrl	enriched	T022-47-B	0.190838
T022-47-A	T022-47-A	75595	19156	56439	2534	7466	none	Anus	unenriched	T025-47-A	0.436994
T022-47-AE	T022-47-A	109585	4348	105237	397	9603	none	Anus	enriched	T025-47-B	0.985155
T022-47-B	T022-47-B	146194	75402	70792	5158	4842	none	Nose	unenriched	T026-47-A	-0.181911
T022-47-BE	T022-47-B	88120	632	87488	72	9928	none	Nose	enriched	T026-47-B	0.925485
T025-47-A	T025-47-A	64438	731	63707	113	9887	none	Anus	unenriched	T028-47-A	0.959826
T025-47-AE	T025-47-A	211007	97852	113155	4637	5363	none	Anus	enriched	T028-47-B	0.969933
T025-47-B	T025-47-B	68900	67907	993	9856	144	none	Nose	unenriched	T029-47-A	-0.457825
T025-47-BE	T025-47-B	67389	498	66891	74	9926	none	Nose	enriched	T029-47-B	0.99297
T026-47-A	T026-47-A	64891	5903	58988	91	909	none	Anus	unenriched	T030-47-A	0.798069
T026-47-AE	T026-47-A	274774	224865	49909	8184	1816	none	Anus	enriched	T030-47-B	0.427541
T026-47-B	T026-47-B	46862	43763	3099	9339	661	none	Nose	unenriched	T031-47-A	0.937938
T026-47-BE	T026-47-B	41835	246	41589	59	9941	none	Nose	enriched	T031-47-B	0.99809
T028-47-A	T028-47-A	2628	485	2143	1846	8154	none	Anus	unenriched	T032-47-A	0.937739
T028-47-AE	T028-47-A	55507	2164	53343	39	961	none	Anus	enriched	T032-47-B	0.568654
T028-47-B	T028-47-B	35145	28936	6209	8233	1767	none	Nose	unenriched	T033-47-A	0.736202
T028-47-BE	T028-47-B	209935	3430	206505	163	9837	none	Nose	enriched	T033-47-B	0.977472
T029-47-A	T029-47-A	81925	1023	80902	125	9875	none	Anus	unenriched	Swab-47	0.997837
T029-47-AE	T029-47-A	57272	1777	55495	31	969	none	Anus	enriched	Water-47	-0.896811
T029-47-B	T029-47-B	215990	215584	406	9981	19	none	Nose	unenriched
T029-47-BE	T029-47-B	58065	315	57750	54	9946	none	Nose	enriched
T030-47-A	T030-47-A	51375	38112	13263	7418	2582	none	Anus	unenriched
T030-47-AE	T030-47-A	76609	10928	65681	1426	8574	none	Anus	enriched
T030-47-B	T030-47-B	65405	11994	53411	1834	8166	none	Nose	unenriched
T030-47-BE	T030-47-B	96399	3098	93301	321	9679	none	Nose	enriched
T031-47-A	T031-47-A	97208	91349	5859	9397	603	none	Anus	unenriched
T031-47-AE	T031-47-A	99389	4983	94406	501	9499	none	Anus	enriched
T031-47-B	T031-47-B	2936	2607	329	8879	1121	none	Nose	unenriched
T031-47-BE	T031-47-B	211911	39628	172283	187	813	none	Nose	enriched
T032-47-A	T032-47-A	12406	4360	8046	3514	6486	none	Anus	unenriched
T032-47-AE	T032-47-A	188704	59474	129230	3152	6848	none	Anus	enriched
T032-47-B	T032-47-B	279748	243348	36400	8699	1301	none	Nose	unenriched
T032-47-BE	T032-47-B	84882	495	84387	58	9942	none	Nose	enriched
T033-47-A	T033-47-A	18151	309	17842	17	983	none	Anus	unenriched
T033-47-AE	T033-47-A	79883	12248	67635	1533	8467	none	Anus	enriched
T033-47-B	T033-47-B	4041	2746	1295	6795	3205	none	Nose	unenriched
T033-47-BE	T033-47-B	57844	361	57483	62	9938	none	Nose	enriched
Water-47-Nil	Water-47	1051	831	220	7907	2093	none	neg_ctrl	unenriched
Water-47-NilE	Water-47	2403	271	2132	1128	8872	none	neg_ctrl	enriched

## Sheet: Supplementary_Table_S4
Supplementary Table S4. Average in the proportion of the reads mapped to the human reference (GRCh38/T2T-CHM13v2). Unmapped reads refer to microbial reads.
Sample	total_read_count (human + microbial)	readcount after readfish	proportion (%) depleted by Readfish	readcount_after_samtools (microbial reads)	remnant proportion (%) depleted by samtools
Swab-1	9293	5350	42.4298	2850	46.729
Swab-10	138	113	18.1159	52	53.9823
Swab-10	33339	30360	8.93548	15670	48.386
Swab-11	926	739	20.1944	412	44.249
Swab-12	528576	527777	0.151161	527773	0.000757896
Swab-13	155	127	18.0645	50	60.6299
Swab-14	104511	104185	0.311929	40880	60.7621
Swab-15	9424	9354	0.742784	4005	57.1841
Swab-16	12516	12397	0.950783	2280	81.6085
Swab-17	9391	5273	43.8505	3348	36.5067
Swab-18	32607	12515	61.6187	7695	38.5138
Swab-18	61738	58304	5.56221	46625	20.0312
Swab-19	37210	28779	22.6579	21991	23.5866
Swab-19	13610	13219	2.87289	2547	80.7323
Swab-2	35392	18712	47.1293	13656	27.0201
Swab-2	122589	122408	0.147648	69609	43.1336
Swab-20	15710	15211	3.17632	6347	58.2736
Swab-21	8457	8001	5.39198	5216	34.8081
Swab-21	11201	8316	25.7566	4265	48.7133
Swab-22	8782	7844	10.6809	7844	0
Swab-22	256990	254765	0.865792	149621	41.271
Swab-23	1752	1664	5.02283	1664	0
Swab-23	26753	17710	33.8018	11462	35.2795
Swab-24	23527	17097	27.3303	9782	42.7853
Swab-24	30601	29078	4.97696	16933	41.767
Swab-25	130897	73222	44.0614	38340	47.6387
Swab-26	48580	43698	10.0494	42257	3.29763
Swab-27	1869	1512	19.1011	743	50.8598
Swab-28	16917	14479	14.4115	14345	0.925478
Swab-3	143	121	15.3846	107	11.5702
Swab-3	4278	3363	21.3885	1803	46.3872
Swab-32	7532	5881	21.9198	3172	46.0636
Swab-34	1525	1312	13.9672	682	48.0183
Swab-35	4204	2621	37.6546	1160	55.7421
Swab-36	14531	11687	19.5719	4893	58.133
Swab-37	5740	3634	36.6899	2533	30.2972
Swab-38	9186	8093	11.8985	4159	48.6099
Swab-38	20458	18230	10.8906	9382	48.5354
Swab-39	18718	10798	42.3122	5351	50.4445
Swab-39	29910	19093	36.1652	8920	53.2813
Swab-4	4691	3996	14.8156	1707	57.2823
Swab-4	24454	17988	26.4415	11110	38.2366
Swab-40	4263	1929	54.7502	1929	0
Swab-40	3633	2661	26.7547	450	83.0891
Swab-41	5487	2608	52.4695	2608	0
Swab-42	19384	11106	42.7053	4527	59.2382
Swab-43	8214	5675	30.9106	2011	64.5639
Swab-44	7526	5252	30.2153	3147	40.08
Swab-46	38438	29994	21.9678	16898	43.6621
Swab-47	47793	30108	37.0033	13936	53.7133
Swab-48	85690	80512	6.04271	39928	50.4074
Swab-49	9015	7749	14.0433	4290	44.638
Swab-5	4216	2302	45.3985	897	61.0339
Swab-5	16148	14665	9.1838	7584	48.285
Swab-50	40030	23604	41.0342	11345	51.9361
Swab-51	10995	8098	26.3483	4880	39.7382
Swab-52	15192	9527	37.2894	6615	30.5658
Swab-6	1756	1338	23.8041	551	58.8191
Swab-6	30854	28010	9.21761	14739	47.3795
Swab-7	15544	11240	27.6891	5010	55.427
Swab-7	35914	32691	8.97422	16985	48.0438
Swab-8	136	120	11.7647	110	8.33333
Swab-8	18345	16783	8.51458	8936	46.7556
Swab-8	19837	17988	9.32097	9326	48.1543
Swab-8	55695	46141	17.1541	21471	53.4665
Swab-9	38	30	21.0526	17	43.3333
Swab-9	34080	31236	8.34507	15826	49.3341
T045-2-A	61022	60924	0.160598	52056	14.5558
T045-2-B	139673	80118	42.6389	73806	7.87838
T045-3-A	30445	30272	0.568238	11915	60.6402
T045-3-N	41694	38973	6.52612	17040	56.2774
T045-4-A	1321005	527009	60.1055	343538	34.8136
T045-4-B	246100	245509	0.240146	245496	0.00529512
T045-5-A	384933	382383	0.662453	279712	26.8503
T045-5-B	1277219	952818	25.399	869651	8.72853
T045-6-A	7100	6534	7.97183	3447	47.2452
T045-6-B	216402	169310	21.7614	68547	59.5139
T045-7-A	70	62	11.4286	54	12.9032
T045-7-B	1458543	951949	34.7329	951949	0
T045-8-A	98	93	5.10204	89	4.30108
T045-8-A	869492	852347	1.97184	799465	6.20428
T045-8-B	113	109	3.53982	109	0
T045-8-B	2796577	2724927	2.56206	2724927	0
T049-2-A	252247	251846	0.158971	239434	4.92841
T049-2-B	53023	52576	0.84303	44284	15.7715
T050-2-A	57471	55234	3.8924	48288	12.5756
T050-2-B	195975	192806	1.61704	183670	4.73844
T051-2-A	46066	45896	0.369036	39371	14.2169
T051-2-B	6586	6330	3.88703	3729	41.09
T052-2-A	91341	91021	0.350336	81868	10.0559
T052-2-B	85473	67067	21.5343	60993	9.05662
T052-3-A	34605	34568	0.106921	21763	37.0429
T052-3-B	74809	58379	21.9626	40193	31.1516
T052-4-A	1396326	1394296	0.145382	1325644	4.92378
T052-4-B	573805	434344	24.3046	434337	0.00161163
T052-5-A	144555	143693	0.596313	79441	44.7148
T052-5-B	1059670	817718	22.8328	749521	8.33992
T052-6-A	83384	82912	0.566056	40521	51.1277
T052-6-B	224892	108296	51.8453	38967	64.0181
T052-7-A	930789	923126	0.82328	879714	4.70272
T052-7-B	1008192	939165	6.84661	882103	6.07582
T053-2-A	84916	84603	0.3686	75448	10.8211
T053-2-B	5925	4124	30.3966	1192	71.096
T053-3-A	47323	47107	0.456438	31721	32.6618
T053-3-B	71211	56569	20.5614	33909	40.0573
T053-4-A	233187	232569	0.265023	160099	31.1606
T053-4-B	399873	213310	46.6556	213303	0.00328161
T053-5-A	911702	910761	0.103214	635793	30.191
T053-5-B	720797	674922	6.36448	343411	49.1184
T053-6-A	128117	127677	0.343436	58437	54.2306
T053-6-B	350927	308703	12.0321	124595	59.6392
T053-7-A	571103	564481	1.15951	509355	9.76578
T053-7-B	1552060	1289624	16.9089	1289624	0
T054-10-A	364395	358171	1.70804	311240	13.103
T054-10-B	1328750	1242786	6.46954	1242786	0
T054-11-A	10118	9754	3.59755	6752	30.7771
T054-11-B	684732	307160	55.1416	242923	20.9132
T054-12-A	403262	402785	0.118285	214023	46.8642
T054-12-B	307971	289907	5.86549	289904	0.00103481
T054-13-A	363509	362407	0.303156	362407	0
T054-13-B	352782	258187	26.814	258187	0
T054-2-A	34861	34575	0.820401	28478	17.6341
T054-2-B	155252	136296	12.2098	52926	61.1683
T054-3-A	70181	44174	37.057	14688	66.7497
T054-3-B	63157	39587	37.3197	13397	66.1581
T054-4-A	716609	713073	0.493435	432525	39.3435
T054-4-B	305751	85260	72.1146	85252	0.00938306
T054-5-A	9202	6880	25.2336	3143	54.3169
T054-5-B	327962	276801	15.5997	147388	46.7531
T054-6-A	4754	4374	7.99327	1570	64.1061
T054-6-B	319161	77503	75.7166	43571	43.7815
T054-7-A	345798	336612	2.65646	258817	23.1112
T054-7-B	731636	606963	17.0403	563666	7.13338
T054-8-A	51	43	15.6863	42	2.32558
T054-8-A	359526	345327	3.94937	258090	25.2621
T054-8-B	72	62	13.8889	62	0
T054-8-B	872527	522229	40.1475	469548	10.0877
T054-9-A	274642	267709	2.52438	196270	26.6853
T054-9-B	220129	127853	41.9191	46728	63.4518
T055-2-A	117889	81498	30.8689	32107	60.6039
T055-2-B	173991	122329	29.6923	47465	61.1989
T055-3-A	22076	21902	0.788186	6768	69.0987
T055-3-N	22478	16180	28.0185	5731	64.5797
T055-4-A	507486	506600	0.174586	440341	13.0792
T055-4-B	459899	135572	70.5214	48413	64.2898
T055-5-A	225287	224054	0.547302	144066	35.7003
T055-5-B	676255	588738	12.9414	513155	12.8381
T055-6-A	172638	172078	0.324378	73589	57.2351
T055-6-B	401697	172258	57.1174	64049	62.818
T055-7-A	538717	528882	1.82563	479666	9.30567
T055-7-B	1381183	760763	44.9195	707423	7.01138
T055-8-A	131	104	20.6107	104	0
T055-8-A	1384680	1370667	1.012	1289018	5.95688
T055-8-B	98	92	6.12245	83	9.78261
T055-8-B	983276	718656	26.9121	657953	8.44674
T056-2-A	68553	68346	0.301956	40122	41.2958
T056-2-B	168181	149796	10.9317	59812	60.071
T056-3-A	43125	43012	0.262029	21530	49.9442
T056-3-B	61314	40448	34.0314	19171	52.6033
T057-2-A	95349	95010	0.355536	58591	38.3318
T057-2-B	142147	118575	16.5828	53017	55.2882
T057-3-A	14910	14754	1.04628	6161	58.2418
T057-3-B	143516	98243	31.5456	45678	53.5051
T058-2-A	40219	40018	0.499764	18624	53.4609
T058-2-B	328348	318940	2.86525	209305	34.3748
T059-2-A	83975	83791	0.219113	41834	50.0734
T059-2-B	100448	69210	31.0987	27514	60.2456
T060-3-A	80529	79767	0.946243	38863	51.2794
T060-3-B	109202	86323	20.9511	44375	48.5942
T061-3-A	2551	1924	24.5786	1165	39.4491
T061-3-N	89618	73613	17.8591	34161	53.5938
T062-3-A	129166	128889	0.214453	73535	42.947
T062-3-B	204850	73791	63.978	40884	44.5949
T062-4-A	644027	640096	0.610378	541796	15.3571
T062-4-B	999484	814715	18.4864	552439	32.1924
T063-3-A	249909	248759	0.460168	125923	49.3795
T063-3-B	194233	163323	15.9139	53391	67.3096
T063-4-A	180458	178089	1.31277	100274	43.6944
T063-4-B	233666	113294	51.5146	43099	61.9583
T063-5-A	265384	232872	12.2509	144388	37.9968
T063-5-B	245790	245122	0.271777	144485	41.0559
T064-3-A	45114	45005	0.24161	20798	53.7874
T064-3-N	9702	7497	22.7273	2387	68.1606
T064-4-A	2188	1328	39.3053	838	36.8976
T064-4-B	214705	207656	3.28311	76030	63.3866
T065-4-A	12917	8100	37.2919	8097	0.037037
T065-4-B	21416	11268	47.3851	3810	66.1874
T066-4-A	72981	70478	3.42966	70473	0.00709441
T066-4-B	579075	450368	22.2263	330175	26.6877
T067-5-A	216857	214881	0.9112	214868	0.00604986
T067-5-B	146072	135601	7.16838	58791	56.6441
T068-5-A	96722	96378	0.355658	50886	47.2016
T068-5-B	101531	100132	1.3779	49735	50.3306
T069-10-A	779305	778504	0.102784	591182	24.0618
T069-10-B	351128	198921	43.348	143539	27.8412
T069-11-A	3631	3361	7.43597	1404	58.2267
T069-11-B	15712	5471	65.1795	3315	39.4078
T069-12-A	274137	273613	0.191145	158520	42.0642
T069-12-B	473823	353041	25.491	353040	0.000283253
T069-13-A	5339	5210	2.41618	2661	48.9251
T069-13-B	347742	183638	47.1913	183638	0
T069-14-A	170994	170764	0.134508	79044	53.7116
T069-14-B	765606	597448	21.964	555013	7.10271
T069-5-A	777	402	48.2625	150	62.6866
T069-5-B	61965	43529	29.7523	16825	61.3476
T069-6-A	494990	266954	46.0688	88431	66.8741
T069-6-B	154896	154427	0.302784	68854	55.4132
T069-7-A	349777	338510	3.2212	192620	43.0977
T069-7-B	697099	668491	4.10386	592851	11.315
T069-8-A	96	88	8.33333	83	5.68182
T069-8-A	445225	432220	2.921	376389	12.9173
T069-8-B	86	78	9.30233	74	5.12821
T069-8-B	568916	489569	13.9471	430010	12.1656
T069-9-A	462417	458298	0.890754	387989	15.3413
T069-9-B	675735	302926	55.1709	302926	0
T070-5-A	177827	173876	2.22182	96103	44.729
T070-5-N	405478	282946	30.2191	223020	21.1793
T071-5-A	5026	1609	67.9865	456	71.6594
T071-5-N	582874	424982	27.0885	385181	9.36534
T072-5-A	1370959	14018	98.9775	12830	8.47482
T072-5-B	113584	112118	1.29067	44799	60.043
T072-6-A	108710	90454	16.7933	38101	57.878
T072-6-B	63051	25875	58.9618	6182	76.1082
T072-7-A	305375	293718	3.81727	161358	45.0636
T072-7-N	780088	381947	51.038	226257	40.7622
T073-6-A	67307	66889	0.621035	38041	43.1282
T073-6-B	256388	131966	48.5288	53548	59.4229
T074-10-A	436215	433660	0.58572	384830	11.26
T074-10-B	30988	17324	44.0945	7772	55.1374
T074-11-N	102988	67801	34.1661	27688	59.1628
T074-12-A	393746	392959	0.199875	289825	26.2455
T074-12-B	762490	404778	46.9137	404776	0.000494098
T074-13-A	930957	928637	0.249206	890375	4.12023
T074-13-B	239814	149634	37.6041	58314	61.0289
T074-14-A	229237	228772	0.202847	105505	53.882
T074-14-B	396375	243098	38.6697	182682	24.8525
T074-6-A	2776	1671	39.8055	693	58.5278
T074-6-B	176866	103891	41.26	32088	69.1138
T074-7-A	91425	85211	6.79683	39722	53.384
T074-7-B	1075147	818481	23.8726	751058	8.23758
T074-8-A	41	39	4.87805	35	10.2564
T074-8-A	346539	332197	4.13864	274378	17.405
T074-8-B	67	59	11.9403	58	1.69492
T074-8-B	1933688	1487610	23.0688	1425621	4.16702
T074-9-A	1256207	1253354	0.227112	1163638	7.15807
T074-9-N	221460	198304	10.4561	97814	50.6747
T075-10-A	597780	591852	0.991669	400087	32.4008
T075-10-B	11207	7165	36.0667	2901	59.5115
T075-11-A	6974	6782	2.75308	3804	43.9104
T075-11-N	79076	62828	20.5473	28155	55.1872
T075-12-A	464749	462971	0.382572	421125	9.03858
T075-12-B	655422	337174	48.5562	337166	0.00237266
T075-13-A	178776	178278	0.278561	96641	45.792
T075-13-B	8249	8222	0.327312	4429	46.1323
T075-14-A	145570	145254	0.217078	70170	51.6915
T075-14-B	597974	505105	15.5306	461311	8.67028
T075-6-A	125803	125231	0.454679	51334	59.0086
T075-6-B	399416	345466	13.5072	226082	34.5574
T075-7-A	229823	224247	2.42621	111251	50.3891
T075-7-B	3608505	3005035	16.7235	2915990	2.96319
T075-8-A	137	128	6.56934	121	5.46875
T075-8-A	432802	420589	2.82184	359556	14.5113
T075-8-B	96	88	8.33333	83	5.68182
T075-8-B	1097068	850552	22.4704	771260	9.32242
T075-9-A	102947	100310	2.56151	53398	46.767
T075-9-N	9449	8690	8.0326	3341	61.5535
T076-6-A	195718	194918	0.408751	113505	41.7678
T076-6-B	369467	115859	68.6416	46868	59.5474
T077-6-A	44701	38902	12.9729	17438	55.1745
T077-6-B	87829	78951	10.1083	32054	59.4001
T078-6-A	34462	3129	90.9204	1335	57.3346
T078-6-B	161797	122133	24.5147	47712	60.9344
T079-6-A	6792	6661	1.92874	2967	55.4571
T079-6-B	107526	88653	17.552	38744	56.297
T080-7-A	256714	251508	2.02794	132526	47.3074
T080-7-N	682652	538989	21.0448	452304	16.0829
T081-8-A	34	29	14.7059	26	10.3448
T081-8-A	377203	364515	3.36371	306048	16.0397
T081-8-B	3029392	2736206	9.67805	2736206	0
T081-8-B	63	52	17.4603	47	9.61538
T082-8-A	78	70	10.2564	63	10
T082-8-B	146	136	6.84932	128	5.88235
T082-9-A	174294	173313	0.562842	173313	0
T082-9-B	303637	291160	4.10918	170018	41.6067
T083-8-A	91	83	8.79121	82	1.20482
T083-8-B	64	58	9.375	54	6.89655
T083-9-A	1564692	1563165	0.0975911	1507292	3.57435
T083-9-B	37460	30911	17.4826	13126	57.5362
T084-8-A	89	83	6.74157	79	4.81928
T084-8-A	35833	29614	17.3555	13941	52.9243
T084-8-B	84	75	10.7143	69	8
T084-8-B	221315	122939	44.4507	45661	62.8588
T084-9-A	367360	364134	0.878158	321862	11.6089
T084-9-B	909979	609665	33.0023	609665	0
T085-9-A	759667	758460	0.158885	714155	5.84144
T085-9-N	430105	344119	19.9919	344119	0
T086-10-A	120541	119754	0.65289	63667	46.8352
T086-10-B	376918	322904	14.3304	273251	15.377
T086-11-A	66653	66277	0.564116	31979	51.7495
T086-11-B	102147	95011	6.98601	67742	28.7009
T086-12-A	401542	400985	0.138715	319443	20.3354
T086-12-B	26476	25303	4.43043	25299	0.0158084
T086-13-A	373610	372831	0.208506	303640	18.5583
T086-13-B	1152505	957933	16.8825	957933	0
T086-9-A	64848	60471	6.74963	25754	57.411
T086-9-N	1182315	830456	29.7602	830456	0
T087-9-A	257246	255853	0.541505	204057	20.2444
T087-9-N	936762	422232	54.9264	422232	0
T088-9-A	21082	1230	94.1656	724	41.1382
T088-9-B	22510	16264	27.7477	10916	32.8824
T089-9-A	547	480	12.2486	272	43.3333
T089-9-N	5775	682	88.1905	302	55.7185
T090-10-A	217018	215022	0.919739	125213	41.7674
T090-10-B	16035	13139	18.0605	6238	52.523
T090-9-A	885	770	12.9944	402	47.7922
T090-9-B	2420	1196	50.5785	570	52.3411
T091-10-A	71883	70998	1.23117	38111	46.321
T091-10-B	67230	54021	19.6475	29064	46.1987
T091-9-A	87954	67637	23.0996	27858	58.8125
T091-9-B	29678	8128	72.6127	2316	71.5059
T092-10-A	90277	89736	0.599267	46859	47.7813
T092-10-B	116235	71448	38.5314	32872	53.9917
T092-11-A	48015	47603	0.858065	29083	38.9051
T092-11-N	11559	8314	28.0734	4234	49.0739
T092-12-A	325039	323490	0.476558	258595	20.0609
T092-12-B	650054	579176	10.9034	579174	0.000345318
T092-13-A	412695	411779	0.221956	352112	14.4901
T092-13-B	17999	11507	36.0687	4600	60.0243
T092-9-A	986	689	30.1217	315	54.2816
T092-9-B	1977	130	93.4244	59	54.6154
T093-10-A	428497	425813	0.626375	360165	15.4171
T093-10-B	808937	430211	46.8177	316548	26.4203
T094-10-A	1928278	1926662	0.0838053	1800493	6.54858
T094-10-B	866373	205294	76.3042	109636	46.5956
T095-10-A	562868	561095	0.314994	503399	10.2828
T095-10-B	23976	17317	27.7736	7788	55.0269
T095-11-A	55151	54204	1.7171	24253	55.2561
T095-11-B	192127	173805	9.5364	101324	41.7025
T095-12-A	276647	264833	4.27042	264832	0.000377596
T095-12-B	376951	356096	5.53255	301827	15.24
T095-13-A	264485	256194	3.13477	256194	0
T095-13-B	653136	461796	29.2956	461796	0
T095-14-A	193484	189622	1.99603	86820	54.2142
T095-14-B	196001	165745	15.4367	61115	63.1271
T095-15-A	113308	113050	0.227698	103450	8.49182
T095-15-B	349110	269090	22.9211	254931	5.26181
T095-16-A	242694	242110	0.240632	126071	47.9282
T095-16-B	477981	351571	26.4467	280634	20.1771
T095-17-A	1768690	1736523	1.81869	1687228	2.83872
T095-17-B	1103608	528752	52.0888	443134	16.1925
T096-10-A	219683	213363	2.87687	149388	29.9841
T096-10-B	1037269	761821	26.5551	538318	29.338
T097-10-A	2118	1336	36.9216	787	41.0928
T097-10-B	188371	133930	28.9009	48417	63.849
T097-11-A	304867	304009	0.281434	191791	36.9127
T097-11-B	325822	270675	16.9255	210384	22.2743
T098-10-A	79227	77300	2.43225	28474	63.1643
T098-10-B	256480	255097	0.539223	205245	19.5424
T098-11-A	121509	120122	1.14148	57496	52.1353
T098-11-B	282772	195383	30.9044	134461	31.1808
T098-12-A	204860	204437	0.206482	204436	0.000489148
T098-12-B	78620	58311	25.8318	25651	56.01
T099-10-A	3550	2643	25.5493	1150	56.4888
T099-10-B	17186	16205	5.70813	6305	61.0923
T100-11-A	148657	148080	0.388142	74551	49.6549
T100-11-B	25967	20813	19.8483	8010	61.5144
T100-12-A	172122	171786	0.19521	171773	0.00756755
T100-12-B	224504	187811	16.344	97430	48.1234
T101-11-A	74224	73931	0.394751	32604	55.8994
T101-11-B	234348	141231	39.7345	55592	60.6375
T101-12-A	16955	16902	0.312592	16893	0.0532481
T101-12-B	432291	310214	28.2395	264259	14.814
T102-11-A	115747	115232	0.444936	57483	50.1154
T102-11-B	434801	356098	18.1009	296086	16.8527
T103-11-A	60089	59645	0.738904	27188	54.417
T103-11-B	192099	168059	12.5144	77440	53.9209
T103-12-A	218968	218328	0.29228	218325	0.00137408
T103-12-B	135643	87831	35.2484	34959	60.1974
T103-13-A	245996	245231	0.310981	190555	22.2957
T103-13-B	991120	240592	75.7252	240592	0
T104-13-A	1218260	1217283	0.0801963	1217283	0
T104-13-B	651941	575232	11.7662	575232	0
T104-14-A	731955	730954	0.136757	694952	4.92534
T104-14-B	168597	137898	18.2085	88174	36.0585
T105-13-A	1365145	1350798	1.05095	1350798	0
T105-13-B	1011443	1002454	0.88873	1002454	0
T105-14-A	164784	164162	0.377464	128546	21.6956
T105-14-B	347404	317689	8.55344	146714	53.8184
T106-13-A	452689	405261	10.4769	405261	0
T106-13-B	37	33	10.8108	19	42.4242
T107-13-A	243486	242945	0.222189	169834	30.0936
T107-13-B	459207	299249	34.8335	299249	0
T108-13-A	240229	238332	0.789663	238332	0
T108-13-B	49040	44464	9.33116	19081	57.0866
T109-14-A	76940	74616	3.02054	29743	60.1386
T109-14-B	550308	525571	4.49512	428121	18.5417
T110-14-A	99374	97773	1.61109	37720	61.4208
T110-14-B	372229	93274	74.9418	20153	78.3938
T112-14-A	14296	13653	4.49776	3960	70.9954
T112-14-B	16345	10769	34.1144	1710	84.1211
T112-15-A	183465	183230	0.12809	171385	6.46455
T112-15-B	434863	338829	22.0837	315384	6.91942
T113-14-A	116242	115191	0.904148	46296	59.8094
T113-14-B	120580	106377	11.7789	38405	63.8973
T113-15-A	99211	98988	0.224773	87150	11.959
T113-15-B	126664	111016	12.3539	98259	11.4911
T113-16-A	1347830	1346690	0.0845804	1262674	6.2387
T113-16-B	352022	201402	42.7871	80043	60.2571
T114-14-A	111738	110845	0.799191	57758	47.893
T114-14-B	288562	136915	52.5527	95874	29.9755
T114-15-A	77044	76902	0.18431	66426	13.6225
T114-15-B	87068	73530	15.5488	64040	12.9063
T114-16-A	156562	155277	0.820761	75641	51.2864
T114-16-B	1009134	237856	76.4297	163961	31.0671
T114-17-A	922866	895749	2.93835	828863	7.46705
T114-17-B	6070283	3398508	44.014	3361589	1.08633
T115-14-A	115767	115484	0.244457	45210	60.8517
T115-14-B	255079	185463	27.2919	67002	63.8731
T116-14-A	65588	65410	0.271391	23229	64.4871
T116-14-B	131965	112609	14.6675	37442	66.7504
T117-14-A	121392	120933	0.378114	50596	58.162
T117-14-N	236836	141312	40.3334	39774	71.8538
T118-15-A	240233	239989	0.101568	221410	7.7416
T118-15-B	728829	727493	0.183308	685696	5.74535
T118-16-A	105460	104503	0.907453	51953	50.2856
T118-16-N	520665	411681	20.9317	227067	44.8439
T119-15-A	435144	434342	0.184307	416790	4.04106
T119-15-B	942428	855412	9.23317	830796	2.87768
T119-16-A	159593	155040	2.85288	69466	55.1948
T119-16-B	293191	250057	14.7119	193142	22.7608
T120-15-A	7416	6973	5.97357	2416	65.3521
T120-15-B	7738	6651	14.0476	2407	63.81
T121-16-A	91199	90931	0.293863	46335	49.0438
T121-16-B	63697	37690	40.8292	14002	62.8496
T121-17-A	507872	496016	2.33445	435595	12.1813
T121-17-B	905442	619236	31.6095	553033	10.6911
T121-18-A	115278	112136	2.72559	101340	9.6276
T121-18-A	92053	82185	10.7199	42182	48.6743
T121-18-B	506464	413346	18.3859	400186	3.18377
T121-18-B	558389	448133	19.7454	381351	14.9023
T121-19-A	97273	96080	1.22645	41230	57.0878
T121-19-A	298411	293131	1.76937	159936	45.4387
T121-19-B	84	71	15.4762	58	18.3099
T121-19-B	755757	118424	84.3304	42681	63.9592
T121-20-A	390262	389253	0.258544	369821	4.99213
T121-20-N	498606	416084	16.5505	396021	4.82186
T121-21-A	187945	187248	0.370853	176405	5.79072
T121-21-A	402037	399551	0.618351	336514	15.777
T121-21-B	203353	96963	52.3179	91419	5.71764
T121-21-B	582084	255442	56.116	133061	47.9095
T121-22-A	188549	185726	1.49722	172916	6.89726
T121-22-A	241993	236999	2.0637	141976	40.0943
T121-22-B	134372	84596	37.0434	77711	8.13868
T121-22-B	211958	124291	41.3606	49508	60.1677
T121-23-A	847097	829590	2.06671	794409	4.24077
T121-23-A	130496	130272	0.171653	52621	59.6068
T121-23-B	1136832	1047999	7.81408	1047999	0
T121-23-B	86848	84256	2.98452	34328	59.2575
T122-16-A	8632	8425	2.39805	2607	69.0564
T122-16-B	27912	13086	53.1169	2581	80.2766
T122-17-A	73930	64882	12.2386	34499	46.8281
T122-17-B	541273	319963	40.8869	143385	55.187
T122-18-A	460460	455903	0.989663	441544	3.14957
T122-18-A	389881	361784	7.20656	293069	18.9934
T122-18-B	904423	278845	69.1687	272620	2.23242
T122-18-B	1049979	299132	71.5107	183161	38.7692
T122-19-A	116281	109541	5.7963	38735	64.6388
T122-19-A	421466	372329	11.6586	220495	40.7795
T122-19-B	308503	78163	74.6638	15138	80.6328
T122-19-B	1716657	336927	80.3731	229264	31.9544
T122-20-A	213975	212940	0.483701	197460	7.26965
T122-20-N	515774	380774	26.1743	363419	4.55782
T122-21-A	233991	232863	0.48207	220930	5.12447
T122-21-A	442622	439179	0.777865	383585	12.6586
T122-21-B	2555352	581558	77.2416	581558	0
T122-21-B	734800	169331	76.9555	163714	3.31717
T122-22-A	242044	232190	4.07116	218975	5.69146
T122-22-A	218764	208281	4.79192	121926	41.4608
T122-22-B	367151	269842	26.5038	259796	3.72292
T122-22-B	455227	318190	30.103	221117	30.5079
T122-23-A	67982	67756	0.332441	29175	56.9411
T122-23-A	659698	628202	4.77431	586520	6.63513
T122-23-B	70286	39870	43.2746	13552	66.0095
T122-23-B	1864218	692294	62.8641	627865	9.3066
T123-16-A	90616	90330	0.315618	49544	45.1522
T123-16-B	94547	51806	45.2061	15629	69.8317
T124-16-A	175994	175761	0.132391	125981	28.3226
T124-16-B	60333	27358	54.655	12368	54.792
T125-16-A	93142	92828	0.33712	39526	57.4202
T125-16-B	6022	3884	35.5032	2030	47.7343
T126-16-A	17494	15459	11.6326	2345	84.8308
T126-16-N	356206	165444	53.5538	104703	36.7139
T126-17-A	292877	278178	5.01883	132615	52.3273
T126-17-B	1583708	1074353	32.1622	862789	19.6922
T127-16-A	9880	8567	13.2895	2159	74.7986
T128-16-A	1739	1589	8.62565	1281	19.3833
T128-16-B	718841	452152	37.0999	388504	14.0767
T128-17-A	619109	589810	4.73245	387120	34.3653
T128-17-B	2920979	630888	78.4015	494321	21.6468
T129-16-A	66919	63613	4.9403	23670	62.7906
T129-16-B	45678	26325	42.3683	3861	85.3333
T130-16-A	22292	12511	43.8767	1157	90.7521
T130-16-B	94284	76005	19.3872	29089	61.7275
T131-17-A	24613	11575	52.972	7263	37.2527
T131-17-B	102913	13648	86.7383	9828	27.9894
T131-18-A	567313	565686	0.286791	558088	1.34315
T131-18-A	722287	703570	2.59135	542610	22.8776
T131-18-B	1851634	1551470	16.2108	1528251	1.49658
T131-18-B	2248287	1817321	19.1686	1763920	2.93845
T131-19-A	148535	144247	2.88686	52404	63.6706
T131-19-A	375248	340958	9.13796	174275	48.8867
T131-19-B	291369	187077	35.7938	73415	60.7568
T131-19-B	1991252	948584	52.3624	825391	12.987
T131-20-A	537715	536293	0.264452	515607	3.85722
T131-20-N	398957	254010	36.3315	241323	4.99469
T132-17-A	204370	170867	16.3933	84394	50.6084
T132-17-B	293705	182025	38.0245	80885	55.5638
T133-17-A	176342	164088	6.949	90074	45.1063
T133-17-B	1281484	443507	65.3911	291677	34.234
T133-18-A	405661	384290	5.26819	372914	2.96026
T133-18-A	521676	484113	7.20045	283753	41.387
T133-18-B	776495	515818	33.571	503747	2.34017
T133-18-B	591724	367092	37.9623	253594	30.9181
T133-19-A	483205	475405	1.61422	366266	22.9571
T133-19-A	200656	198581	1.03411	76128	61.664
T133-19-N	228736	132561	42.0463	39103	70.5019
T133-19-N	1158395	562050	51.4803	426512	24.1149
T133-20-A	55471	55313	0.284834	45337	18.0355
T133-20-B	485803	314262	35.3108	300359	4.42402
T134-17-A	23970	14385	39.9875	9195	36.0792
T134-17-B	313654	190972	39.1138	88961	53.4167
T135-17-A	19579	12313	37.1112	7413	39.7953
T135-17-B	332974	185679	44.2362	131251	29.313
T135-18-A	496856	493899	0.595142	478880	3.04091
T135-18-A	486947	466579	4.1828	403270	13.5688
T135-18-B	341261	210696	38.2596	202577	3.85342
T135-18-B	344001	196096	42.9955	100386	48.8077
T136-17-A	17176	10511	38.8041	6144	41.547
T136-17-B	19812	11155	43.6957	6859	38.5119
T137-17-A	13502	8680	35.7132	5714	34.1705
T137-17-B	18175	9161	49.5956	5352	41.5784
T138-17-A	10284	5699	44.5838	3613	36.6029
T138-17-B	11550	6657	42.3636	4109	38.2755
T139-18-A	125665	120493	4.1157	109699	8.9582
T139-18-A	214570	189451	11.7067	101005	46.6854
T139-18-B	167629	136254	18.7169	126472	7.17924
T139-18-B	169988	120217	29.2791	57204	52.416
T139-19-A	118284	117235	0.886849	51736	55.8698
T139-19-A	474964	467445	1.58307	319237	31.706
T139-19-B	125948	56066	55.4848	16696	70.2208
T139-19-B	648007	237570	63.3384	149013	37.2762
T139-20-A	443709	441770	0.436998	420887	4.72712
T139-20-B	582067	387481	33.4302	369972	4.51867
T139-21-A	209180	208444	0.35185	199671	4.2088
T139-21-A	642364	639532	0.440872	572609	10.4644
T139-21-B	217153	134851	37.9005	127360	5.55502
T139-21-B	119319	79566	33.3166	39300	50.607
T140-18-A	11024	9807	11.0396	3878	60.4568
T140-18-A	71891	34994	51.3235	24984	28.6049
T140-18-N	2579477	833630	67.6822	830981	0.317767
T140-18-N	2677433	868279	67.5705	782014	9.93517
T141-18-A	194796	191985	1.44305	181814	5.29781
T141-18-A	293509	249889	14.8616	139832	44.0424
T141-18-B	1067324	738425	30.8153	725810	1.70837
T141-18-B	890453	583802	34.4376	510316	12.5875
T142-18-A	590617	583278	1.2426	569872	2.29839
T142-18-A	603871	522591	13.4598	432067	17.3222
T142-18-N	1018027	362582	64.3839	356577	1.65618
T142-18-N	725646	253214	65.105	154327	39.0527
T143-18-A	95516	36429	61.8608	22722	37.6266
T143-18-A	223331	217638	2.54913	202201	7.09297
T143-18-B	193	121	37.3057	103	14.876
T143-18-B	89779	72723	18.9978	61373	15.6072
T143-19-A	894644	850212	4.96644	693429	18.4405
T143-19-A	1116358	1111781	0.409994	809912	27.1518
T143-19-B	143611	53647	62.6442	16221	69.7635
T143-19-B	640160	189721	70.3635	131938	30.4568
T143-20-A	396419	395494	0.233339	376719	4.74723
T143-20-B	39272	18617	52.5947	16368	12.0804
T143-21-A	116967	116525	0.377884	107976	7.33662
T143-21-A	435563	432909	0.609326	369329	14.6867
T143-21-B	190614	173310	9.07803	163040	5.9258
T143-21-B	808000	711127	11.9892	671050	5.6357
T144-18-A	225454	182118	19.2217	171747	5.69466
T144-18-A	195702	139082	28.9317	65922	52.6021
T144-18-B	744069	202662	72.763	197443	2.57522
T144-18-B	588618	165121	71.9477	78814	52.2689
T145-18-A	177344	175076	1.27887	165182	5.65126
T145-18-A	582214	550029	5.52804	424168	22.8826
T145-18-B	1966397	655762	66.6516	645064	1.63138
T145-18-B	1168298	381931	67.3088	305453	20.024
T145-19-A	143294	140003	2.29668	52034	62.8337
T145-19-A	410204	388905	5.19229	268770	30.8906
T145-19-B	2128434	2090343	1.78963	2004658	4.09909
T145-19-B	927598	917545	1.08377	816267	11.0379
T145-20-A	604467	603613	0.141281	579986	3.91426
T145-20-B	451824	311032	31.1608	295785	4.90207
T146-18-A	472736	366210	22.5339	354991	3.06354
T146-18-A	545926	384630	29.5454	268384	30.2228
T146-18-B	21381	7086	66.8584	4145	41.5044
T146-18-B	62516	16079	74.2802	10727	33.2857
T146-19-A	242344	240295	0.845492	105795	55.9729
T146-19-A	433613	427026	1.5191	249099	41.6665
T146-19-B	208472	185431	11.0523	66272	64.2606
T146-19-B	478429	398583	16.6892	241177	39.4914
T146-20-A	310766	308498	0.72981	291068	5.64996
T146-20-B	429764	184346	57.1053	176019	4.51705
T147-19-A	38524	25143	34.7342	19387	22.8931
T147-19-A	12462	11345	8.96325	2099	81.4985
T147-19-B	25955	24965	3.81429	6616	73.4989
T147-19-B	68211	56842	16.6674	36800	35.2591
T147-20-A	28673	24831	13.3994	16779	32.4272
T147-20-B	29363	16287	44.5322	10670	34.4876
T148-19-A	782740	745589	4.74628	683933	8.26944
T148-19-A	120543	118731	1.5032	41135	65.3545
T148-19-N	787293	526377	33.1409	438652	16.6658
T148-19-N	217797	182382	16.2606	61489	66.2856
T149-20-A	327596	326418	0.359589	310209	4.96572
T149-20-B	217717	195010	10.4296	182750	6.28686
T150-20-A	127977	125935	1.5956	114019	9.46202
T150-20-B	3322927	2158247	35.0498	2117152	1.90409
T150-21-A	116731	114286	2.09456	105684	7.52673
T150-21-A	306586	299301	2.37617	198799	33.5789
T150-21-N	545345	276991	49.2081	269340	2.76218
T150-21-N	1749437	845294	51.6819	768396	9.09719
T150-22-A	13972	6009	56.9926	3951	34.2486
T150-22-A	11599	7776	32.9597	3801	51.1188
T150-22-B	152	140	7.89474	109	22.1429
T150-22-B	25225	16632	34.0654	8350	49.7956
T150-23-A	794	752	5.28967	219	70.8777
T150-23-A	50955	30255	40.6241	17370	42.588
T150-23-N	11445	6014	47.453	3767	37.3628
T150-23-N	51181	20847	59.2681	6876	67.0168
T150-24-A	437924	435629	0.524064	412201	5.37797
T150-24-A	746775	735301	1.53647	686073	6.69495
T150-24-B	2286324	2246065	1.76086	2246065	0
T150-24-B	1172323	1156381	1.35986	1129853	2.29405
T151-21-A	157984	156429	0.984277	146482	6.3588
T151-21-A	487140	480246	1.4152	433851	9.66067
T151-21-B	3997240	3381917	15.3937	3381917	0
T151-21-B	1193542	1003015	15.9632	988084	1.48861
T152-21-A	15140	5238	65.4029	3631	30.6796
T152-21-A	66941	12320	81.5957	8569	30.4464
T152-21-N	36789	5924	83.8974	4925	16.8636
T152-21-N	176022	17306	90.1683	12664	26.8231
T152-22-A	226041	222665	1.49353	216511	2.76379
T152-22-A	798042	792792	0.65786	707490	10.7597
T152-22-B	587855	311895	46.9435	304802	2.27416
T152-22-B	1076135	561613	47.812	420359	25.1515
T152-23-A	1091643	993669	8.97491	951718	4.22183
T152-23-A	82249	80305	2.36355	33076	58.812
T152-23-B	2560669	962976	62.3936	962976	0
T152-23-B	144534	78257	45.8556	30825	60.6106
T152-24-A	17145	13434	21.6448	7694	42.7274
T152-24-A	187403	182274	2.73688	165819	9.02762
T152-24-B	1159634	443985	61.7134	429120	3.34809
T152-24-B	1882587	487103	74.1259	430352	11.6507
T153-21-A	22975	22148	3.59956	18188	17.8797
T153-21-A	106669	101565	4.7849	74906	26.2482
T153-22-A	861655	855999	0.656411	845618	1.21274
T153-22-A	1492585	1482351	0.685656	1188377	19.8316
T153-22-B	1097473	914288	16.6915	903851	1.14154
T153-22-B	1333872	1123159	15.7971	841020	25.1201
T153-23-A	16486	16386	0.606575	8190	50.0183
T153-23-A	381005	361655	5.07867	309962	14.2935
T153-23-N	30504	18342	39.8702	6949	62.1143
T153-23-N	1261205	540607	57.1357	490465	9.27513
T153-24-A	86141	84073	2.40072	68319	18.7385
T153-24-A	84346	76230	9.62227	39956	47.5849
T153-24-B	33368	25315	24.1339	15107	40.3239
T153-24-B	208394	178071	14.5508	96108	46.0283
T153-25-A	68344	67653	1.01106	41712	38.3442
T153-25-A	115153	106769	7.28075	7909	92.5924
T153-25-N	394864	263721	33.2122	153785	41.6865
T153-26-A	228734	221989	2.94884	218103	1.75054
T153-26-N	192436	131157	31.8438	129076	1.58665
T153-27-A	451971	450330	0.363076	391553	13.052
T153-27-B	672994	344249	48.8481	274286	20.3234
T153-28-A	1603585	1600284	0.205851	1588645	0.727308
T153-28-B	838803	210052	74.9581	207364	1.27968
T154-21-B	240902	220032	8.66327	211218	4.00578
T154-21-B	982315	889497	9.4489	805564	9.43601
T154-22-A	76703	75179	1.98688	65155	13.3335
T154-22-A	114453	111846	2.27779	52619	52.9541
T154-22-B	955373	822507	13.9072	813530	1.09142
T154-22-B	1475909	1261017	14.56	977845	22.4558
T154-23-A	61625	59933	2.74564	24966	58.3435
T154-23-A	362443	320003	11.7094	246283	23.0373
T154-23-N	11792871	10622669	9.92296	10622669	0
T154-23-N	594215	529924	10.8195	434824	17.946
T154-24-A	325078	320503	1.40735	305476	4.68857
T154-24-A	668535	651100	2.60794	550777	15.4082
T154-24-B	366851	241773	34.095	229528	5.06467
T154-24-B	1258530	838223	33.3967	670257	20.0383
T154-25-A	97416	96731	0.70317	63756	34.0894
T154-25-A	149165	146038	2.09634	41126	71.8388
T154-25-N	832155	457668	45.0021	239644	47.638
T154-25-N	731767	384689	47.4301	135627	64.7437
T154-26-A	230281	223039	3.14485	219775	1.46342
T154-26-N	212507	45135	78.7607	44614	1.15431
T154-27-A	59597	51752	13.1634	27593	46.6823
T154-27-B	81076	53926	33.4871	22334	58.584
T154-28-A	233673	218670	6.42051	215180	1.59601
T154-28-B	555459	336275	39.46	331466	1.43008
T155-21-A	64051	60790	5.09126	56836	6.50436
T155-21-A	248718	235846	5.17534	173547	26.4151
T155-21-B	497987	383666	22.9566	372564	2.89366
T155-21-B	1460562	1114373	23.7025	1049866	5.78864
T155-22-A	349199	347100	0.60109	335178	3.43475
T155-22-A	600844	598028	0.468674	471396	21.1749
T155-22-B	514036	421627	17.9771	408955	3.0055
T155-22-B	719007	578630	19.5237	477017	17.561
T155-23-A	37899	37849	0.13193	21661	42.77
T155-23-A	296743	282444	4.81865	183428	35.0569
T155-23-N	2847	1371	51.844	654	52.2976
T155-23-N	132652	67423	49.173	25320	62.446
T155-24-A	38	31	18.4211	24	22.5806
T155-24-A	214688	212412	1.06014	196134	7.66341
T155-24-B	5224740	4201049	19.5931	4201049	0
T155-24-B	2350715	1854481	21.1099	1834281	1.08925
T155-25-A	723556	717706	0.808507	676747	5.70693
T155-25-A	445519	443913	0.360478	304912	31.3127
T155-25-N	658597	567375	13.851	468439	17.4375
T155-25-N	295455	256280	13.2592	145572	43.1981
T155-26-A	1908398	1898769	0.504559	1889566	0.484682
T155-26-N	203224	54159	73.3501	53463	1.2851
T155-27-A	352789	351807	0.278353	226117	35.727
T155-27-B	327573	68136	79.1998	27928	59.0114
T155-28-A	152634	149578	2.00218	147920	1.10845
T155-28-B	108752	56403	48.1361	55520	1.56552
T156-21-AN	405983	327712	19.2794	320223	2.28524
T157-21-A	248224	247074	0.463291	235184	4.81232
T157-21-A	693577	688146	0.783042	640701	6.89461
T157-21-B	1605613	1404208	12.5438	1404208	0
T157-21-B	1485806	1313673	11.5852	1281183	2.47322
T158-22-A	15022	12975	13.6267	7738	40.3622
T158-22-A	47658	40179	15.6931	23982	40.3121
T158-22-B	245441	80272	67.2948	75616	5.80028
T158-22-B	43401	36562	15.7577	22144	39.4344
T159-22-A	27193	25776	5.2109	18355	28.7903
T159-22-A	51016	43201	15.3187	26386	38.9227
T159-22-B	34110	11317	66.822	8890	21.4456
T159-22-B	615725	223733	63.6635	154495	30.9467
T160-22-A	51813	17453	66.3154	14026	19.6356
T160-22-A	96240	88623	7.91459	46837	47.1503
T160-22-B	84578	17148	79.7252	15731	8.26335
T160-22-B	135212	52342	61.2889	31851	39.1483
T161-22-A	166523	164002	1.5139	156095	4.82128
T161-22-A	134818	42224	68.6807	28359	32.8368
T161-22-B	1272653	1138256	10.5604	1130697	0.664086
T161-22-B	150350	42308	71.8603	25924	38.7255
T162-22-A	185337	178945	3.44885	167600	6.33994
T162-22-A	423440	416298	1.68666	230598	44.6075
T162-22-B	267118	250962	6.04826	239793	4.45047
T162-22-B	2472564	2201408	10.9666	2028323	7.86247
T163-22-A	684285	681645	0.385804	667762	2.03669
T163-22-A	562860	539962	4.06815	491248	9.02175
T163-22-B	121290	107201	11.616	98157	8.43649
T163-22-B	597017	563140	5.67438	468395	16.8244
T164-22-A	307377	305101	0.740459	292114	4.25662
T164-22-A	1711278	1698971	0.71917	1635227	3.75192
T164-22-B	121724	109988	9.64148	99451	9.58014
T164-22-B	252665	224604	11.106	109866	51.0846
T165-23-A	33548	32495	3.13879	14773	54.5376
T165-23-A	219558	199808	8.99535	92072	53.9198
T165-23-B	142380	100897	29.1354	42911	57.4705
T165-23-B	807458	465366	42.3665	400019	14.0421
T166-23-A	26887	26687	0.743854	12614	52.7335
T166-23-A	385171	375067	2.62325	316192	15.6972
T166-23-N	27771	13874	50.0414	5436	60.8188
T166-23-N	927359	381237	58.89	322728	15.3471
T167-23-A	9134	8990	1.57653	4693	47.7976
T167-23-A	129491	121688	6.0259	64697	46.8337
T167-23-B	3447	2178	36.8146	630	71.0744
T167-23-B	65667	21755	66.8707	14604	32.8706
T168-23-A	10398	4056	60.9925	1055	73.9892
T168-23-A	126714	23686	81.3075	16358	30.9381
T168-23-N	14323	7544	47.3295	2995	60.2996
T168-23-N	406554	192472	52.6577	122757	36.2209
T168-24-A	537557	532062	1.02222	510731	4.00912
T168-24-A	815150	793679	2.63399	745576	6.06076
T168-24-B	571589	184753	67.6773	178442	3.41591
T168-24-B	1193016	337526	71.7082	216798	35.7685
T168-25-A	45441	44992	0.988094	30339	32.568
T168-25-A	48961	47122	3.75605	10364	78.006
T168-25-B	305182	191783	37.1578	102766	46.4155
T168-26-A	453181	446945	1.37605	440340	1.47781
T168-26-N	717509	358448	50.0427	354389	1.13238
T168-27-A	109153	107891	1.15618	55578	48.4869
T168-27-B	78261	61775	21.0654	28460	53.9296
T168-28-A	226930	203645	10.2609	200257	1.66368
T168-28-N	37082	19660	46.9824	19435	1.14446
T169-23-A	2152	2037	5.34387	667	67.2558
T169-23-A	22478	14560	35.2256	9374	35.6181
T169-23-B	9674	9543	1.35415	4880	48.863
T169-23-B	85399	18014	78.9061	12219	32.1694
T169-24-A	447073	424260	5.10275	401654	5.32834
T169-24-A	578443	532438	7.95325	463225	12.9993
T169-24-B	838832	785341	6.37684	756792	3.63524
T169-24-B	1000578	905442	9.5081	852388	5.85946
T169-25-A	160421	155588	3.0127	83996	46.0138
T169-25-A	160421	155588	3.0127	71592	53.9862
T169-25-N	173191	113421	34.511	56001	50.6255
T169-26-A	202507	196517	2.95792	193065	1.75659
T169-26-N	627837	354408	43.551	349529	1.37666
T170-24-A	40683	25848	36.4649	16433	36.4245
T170-24-A	81204	28650	64.7185	17039	40.5271
T170-24-B	288272	118798	58.7896	110191	7.24507
T170-24-B	876458	267394	69.4915	158673	40.6595
T171-24-A	23992	22046	8.11104	12867	41.6357
T171-24-A	45125	31483	30.2316	18031	42.7278
T171-24-B	307872	254290	17.404	235859	7.24802
T171-24-B	486568	370084	23.9399	312170	15.6489
T172-24-A	375773	369407	1.69411	351837	4.75627
T172-24-A	1260300	1226997	2.64247	1177760	4.01281
T172-24-B	452877	448580	0.948823	430788	3.96629
T172-24-B	1202436	1188554	1.15449	1120955	5.6875
T173-24-A	219285	216410	1.31108	201660	6.81577
T173-24-A	334390	327195	2.15168	197622	39.6012
T173-24-B	410487	292663	28.7035	279337	4.55336
T173-24-B	1571934	1057160	32.7478	917017	13.2566
T173-25-A	266068	265471	0.224379	182164	31.3808
T173-25-A	340314	338349	0.577408	148457	56.1231
T173-25-B	232584	136368	41.3683	64485	52.7125
T173-25-B	326331	174995	46.375	20957	88.0242
T173-26-A	327012	308509	5.6582	303772	1.53545
T173-26-N	396979	345820	12.8871	340213	1.62136
T173-27-A	187757	186993	0.406909	103745	44.5193
T173-27-B	652258	486716	25.3798	415385	14.6556
T174-24-A	20206	14682	27.3384	8513	42.0174
T174-24-A	29984	28425	5.19944	16129	43.2577
T174-24-B	18401	9854	46.4486	5575	43.424
T174-24-B	57279	13798	75.9109	8367	39.3608
T175-25-A	270438	268918	0.562051	157104	41.5792
T175-25-N	464313	271696	41.4843	195300	28.1182
T175-25-N	945401	551535	41.6613	354528	35.7198
T176-25-A	215914	210192	2.65013	134469	36.0256
T176-25-A	265863	256456	3.53829	79933	68.8317
T176-25-B	236015	186028	21.1796	109610	41.0788
T177-25-A	119212	118612	0.503305	68125	42.5648
T177-25-B	175474	122364	30.2666	64128	47.5924
T177-25-B	175474	122364	30.2666	58236	52.4076
T178-25-A	411263	410376	0.215677	254860	37.896
T178-25-B	520222	462309	11.1324	289473	37.3854
T178-25-B	607167	532750	12.2564	358901	32.6324
T179-25-A	94885	93769	1.17616	57276	38.918
T179-25-A	84923	81935	3.51848	5393	93.418
T179-25-B	484170	213710	55.8605	101511	52.5006
T180-25-A	564760	563920	0.148736	415486	26.3218
T180-25-A	454982	452657	0.511009	232274	48.6865
T180-25-B	341082	315282	7.56416	167240	46.9554
T180-25-B	341082	315282	7.56416	148042	53.0446
T181-25-A	944	932	1.27119	932	0
T181-25-A	168393	163503	2.90392	10494	93.5818
T181-25-N	379784	278033	26.7918	209419	24.6784
T181-25-N	356044	278076	21.8984	152307	45.2283
T182-25-A	593	580	2.19224	580	0
T182-25-A	142891	140302	1.81187	15271	89.1156
T183-26-A	420631	413755	1.63469	407271	1.56711
T183-26-N	3079514	657577	78.6467	650665	1.05113
T183-27-A	971985	254767	73.789	123605	51.4831
T183-27-B	1136	908	20.0704	416	54.185
T183-28-A	214448	211443	1.40127	209739	0.805891
T183-28-N	610129	496719	18.5879	492005	0.949028
T184-26-A	441436	428435	2.94516	421480	1.62335
T184-26-N	137997	84285	38.9226	82649	1.94103
T185-26-A	93587	86522	7.54913	84772	2.02261
T185-26-B	397031	204646	48.4559	201502	1.53631
T186-26-A	345028	325071	5.78417	319991	1.56274
T186-26-B	292009	248652	14.8478	244993	1.47153
T187-26-A	935294	930622	0.499522	919705	1.17309
T187-26-N	2676518	1851995	30.8058	1833788	0.983102
T187-27-A	234989	234290	0.297461	138264	40.986
T187-27-B	69227	3927	94.3274	2416	38.4772
T187-28-A	1733173	1728427	0.273833	1722244	0.357724
T187-28-N	283305	158304	44.1224	157159	0.723292
T188-26-A	155331	148880	4.15307	146259	1.76048
T188-26-B	679512	331396	51.2303	327609	1.14274
T189-27-A	67338	60823	9.67507	27996	53.9714
T189-27-N	35516	35211	0.858768	18823	46.5423
T190-27-A	3575	2951	17.4545	1435	51.3724
T190-27-B	426171	397120	6.81675	315556	20.5389
T191-27-A	10351	1633	84.2237	866	46.9688
T191-27-B	5695	429	92.4671	247	42.4242
T191-28-A	444017	440754	0.734882	434533	1.41144
T191-28-N	184352	77961	57.7108	76742	1.5636
T192-27-A	3216	2814	12.5	1349	52.0611
T192-27-B	4760	2666	43.9916	1236	53.6384
T193-27-A	25082	24503	2.30843	12077	50.7122
T193-27-B	5074	4250	16.2397	1753	58.7529
T194-27-A	630890	620572	1.63547	541134	12.8008
T194-27-B	844839	544090	35.5984	450527	17.1962
T194-28-A	601194	597871	0.552733	590451	1.24107
T194-28-N	67634	52230	22.7755	51604	1.19854
T195-27-A	155734	147831	5.07468	70690	52.1819
T195-27-B	406299	162890	59.9088	81157	50.1768
T195-28-A	16594	14085	15.1199	13934	1.07206
T195-28-N	28388	18041	36.4485	17830	1.16956
T196-27-A	1613	1294	19.7768	653	49.5363
T196-27-B	1696	1250	26.2972	551	55.92
T197-27-A	126710	126263	0.352774	71097	43.6913
T197-27-B	73210	36670	49.9112	11328	69.1083
T198-27-A	23761	2198	90.7495	1357	38.2621
T198-27-B	18833	2199	88.3237	1146	47.8854
T198-28-A	38141	32781	14.0531	32518	0.802294
T198-28-N	40088	33267	17.0151	32989	0.835663
T200-28-A	27448	24237	11.6985	23955	1.16351
T200-28-N	207860	178715	14.0215	177888	0.462748
T201-28-A	22279	19244	13.6227	19066	0.924964
T201-28-N	22260	18430	17.2058	18098	1.80141
T202-28-A	20005	17705	11.4971	17507	1.11833
T202-28-N	1439288	1290795	10.3171	1280526	0.795556
T203-28-A	24	19	20.8333	15	21.0526
T206-32-A	359873	358377	0.415702	348924	2.63773
T206-32-B	1688956	1285401	23.8938	1270228	1.18041
T213-32-A	1244900	1219576	2.03422	1192425	2.22627
T213-32-N	35614	8009	77.5117	6887	14.0092
T213-34-A	308849	307404	0.467866	247957	19.3384
T213-34-B	1100603	537513	51.162	496806	7.57321
T213-35-A	393603	389773	0.973062	245199	37.0918
T213-35-B	1397058	585602	58.0832	495823	15.3311
T213-36-A	71821	68506	4.61564	28790	57.9745
T213-36-N	455395	248301	45.4757	112218	54.8057
T213-37-A	53214	46124	13.3236	32110	30.3833
T213-37-B	1947528	1171294	39.8574	1113584	4.92703
T213-38-A	501831	479193	4.51108	428385	10.6028
T213-38-A	283103	269120	4.93919	152356	43.3873
T213-38-B	569995	550369	3.44319	509285	7.46481
T213-38-B	411472	395641	3.84741	340945	13.8247
T213-39-A	76866	69613	9.4359	34964	49.7737
T213-39-A	185620	167566	9.72632	79486	52.5644
T213-39-B	1303597	620957	52.3659	537283	13.475
T213-39-B	1535697	765089	50.1797	670817	12.3217
T213-40-A	88445	86120	2.62875	39856	53.7204
T213-40-B	912296	509437	44.1588	396522	22.1647
T213-41-A	247813	241102	2.70809	109845	54.4404
T213-41-B	2457218	1435129	41.5954	1366023	4.81532
T213-42-A	407930	378559	7.20001	300289	20.6758
T213-42-B	2661283	1247119	53.1384	1178317	5.51688
T213-43-A	380174	374096	1.59874	242672	35.1311
T213-43-B	2065632	1040953	49.6061	950723	8.66802
T213-44-A	254806	249136	2.22522	130118	47.7723
T213-44-B	2995094	1219282	59.2907	1155991	5.19084
T215-32-A	785367	780774	0.584822	760170	2.63892
T215-32-B	1778549	555376	68.7736	548873	1.17092
T217-32-A	564013	560343	0.650694	543268	3.04724
T217-32-B	2039370	1622889	20.422	1610889	0.739422
T217-34-A	543349	541058	0.421644	505527	6.56695
T217-35-A	132255	122207	7.59744	58480	52.1468
T217-35-B	170771	157459	7.79523	77875	50.5427
T217-36-A	186800	176177	5.68683	74254	57.8526
T217-36-B	228303	178465	21.8298	75938	57.4494
T217-37-A	1014336	993131	2.09053	941674	5.18129
T217-37-N	3201752	1038496	67.5648	939404	9.54188
T217-38-A	298871	296926	0.650782	214271	27.8369
T217-38-A	163767	160260	2.14146	68192	57.4491
T217-38-B	519613	291209	43.9566	126023	56.7242
T217-38-B	570923	325002	43.0743	151601	53.3538
T217-39-A	331056	315283	4.76445	224897	28.6682
T217-39-A	337105	313644	6.95955	222042	29.2057
T217-39-B	866072	459334	46.9635	398878	13.1617
T217-39-B	496928	273945	44.8723	156679	42.8064
T217-40-A	99370	97771	1.60914	42983	56.0371
T217-40-B	157018	114949	26.7925	46402	59.6325
T217-41-A	348890	340665	2.35748	263341	22.698
T217-41-B	1585824	568727	64.1368	496837	12.6405
T217-43-A	1581408	1557451	1.51492	1557451	0
T217-43-A	1581408	1557451	1.51492	36910	97.6301
T217-43-B	1182737	659304	44.2561	604422	8.32423
T218-32-A	515325	511352	0.77097	493312	3.5279
T218-32-B	1349614	734722	45.5606	718659	2.18627
T220-32-A	743752	739903	0.517511	720866	2.5729
T220-32-N	1156623	1087241	5.99867	1069096	1.6689
T224-32-A	2122692	2108651	0.661471	2081846	1.27119
T224-32-B	76511	13398	82.4888	12536	6.4338
T225-32-A	692954	689637	0.478675	678159	1.66435
T225-32-B	677081	568753	15.9993	552275	2.89722
T225-34-A	426009	424072	0.454685	385608	9.07016
T225-34-B	465215	315800	32.1174	265577	15.9034
T225-35-A	332186	329164	0.909731	188104	42.854
T225-35-B	540670	387122	28.3996	258452	33.2376
T225-36-A	352185	347780	1.25076	186806	46.2862
T225-36-N	31	19	38.7097	4	78.9474
T226-32-A	507522	503759	0.741446	489926	2.74596
T226-32-B	784571	568967	27.4805	551265	3.11125
T226-34-A	381411	379757	0.433653	337920	11.0168
T226-34-B	453419	372453	17.8568	331729	10.934
T226-35-A	48630	46787	3.78984	20809	55.524
T226-35-B	161051	87082	45.9289	34575	60.296
T226-36-A	156367	152585	2.41867	65108	57.33
T226-36-N	384720	235592	38.7627	125219	46.8492
T227-32-A	188361	186520	0.977379	173387	7.04107
T227-32-B	463339	220200	52.4754	212344	3.56767
T228-32-A	460531	456696	0.832734	438392	4.00792
T228-32-N	229797	12587	94.5226	12360	1.80345
T229-32-A	9719	5308	45.3853	3152	40.6179
T229-32-B	73645	17921	75.6657	16884	5.78651
T229-34-A	843189	841063	0.252138	808791	3.83705
T229-34-B	330612	310034	6.22421	256387	17.3036
T230-32-A	437072	434304	0.633305	416049	4.20328
T230-32-B	731852	510662	30.2233	497494	2.57861
T231-34-A	582677	580304	0.407258	544582	6.15574
T231-34-B	779521	770158	1.20112	723528	6.0546
T233-34-A	291101	286594	1.54826	222066	22.5155
T233-34-N	11228	2496	77.7699	1193	52.2035
T233-35-A	173039	155119	10.356	73656	52.5165
T233-35-B	188136	150728	19.8835	93407	38.0294
T234-34-A	121170	120023	0.946604	66051	44.968
T234-34-B	379993	303889	20.0277	157393	48.2071
T234-35-A	266712	251299	5.77889	112223	55.3428
T234-35-B	328224	215485	34.3482	83105	61.4335
T235-34-A	100388	70731	29.5424	30176	57.337
T235-34-N	535993	535175	0.152614	431396	19.3916
T236-35-A	6905	2143	68.9645	1049	51.0499
T236-35-B	64844	3091	95.2332	1523	50.7279
T237-35-A	105246	102105	2.98444	49698	51.3266
T237-35-B	589246	336804	42.8415	204636	39.2418
T237-36-A	244759	93172	61.9332	21799	76.6035
T237-36-B	24985	17544	29.7819	8304	52.6676
T237-37-A	79047	78584	0.585727	78584	0
T237-37-B	217379	73513	66.1821	47906	34.8333
T237-38-A	497230	495003	0.447881	455019	8.07753
T237-38-A	253041	248576	1.76454	156485	37.0474
T237-38-B	715705	572218	20.0483	534657	6.56411
T237-38-B	507201	404282	20.2916	358293	11.3755
T237-39-A	215693	201743	6.46753	96418	52.2075
T237-39-A	220474	204553	7.22126	95281	53.4199
T237-39-B	705418	409414	41.9615	366957	10.3702
T237-39-B	571824	335030	41.4103	280003	16.4245
T238-35-A	122090	5025	95.8842	2635	47.5622
T238-35-B	654756	343987	47.4633	234226	31.9085
T238-36-A	20	12	40	4	66.6667
T238-36-B	191272	76392	60.0611	34656	54.634
T238-37-A	234927	218094	7.1652	150456	31.0132
T238-37-B	1191980	454973	61.8305	302629	33.4842
T238-38-A	19528	18691	4.28615	10301	44.8879
T238-38-A	208145	204596	1.70506	91559	55.2489
T238-38-N	685369	678748	0.966049	644987	4.97401
T238-38-N	385581	379992	1.4495	333307	12.2858
T238-39-A	101473	88805	12.4841	40101	54.8438
T238-39-A	121633	108783	10.5646	47891	55.9757
T238-39-B	314975	152915	51.4517	58141	61.9782
T238-39-B	504168	238978	52.5995	138388	42.0917
T238-40-A	68039	67613	0.626111	31852	52.8907
T238-40-B	171831	138544	19.3719	56792	59.008
T238-41-A	398756	394589	1.045	271088	31.2986
T238-41-B	1661363	660562	60.2398	617731	6.48402
T238-42-A	401078	375208	6.45012	295796	21.1648
T238-42-B	950745	623464	34.4236	574795	7.80622
T239-35-A	156975	102184	34.9043	35549	65.2108
T239-35-N	161289	91771	43.1015	31991	65.1404
T240-36-A	197038	191640	2.73957	82241	57.0857
T240-36-B	831932	391774	52.9079	224976	42.5751
T241-36-A	229471	223640	2.54106	92412	58.6782
T241-36-B	117904	110758	6.06086	43275	60.9283
T242-36-A	135265	129781	4.05426	55447	57.2765
T242-36-B	244267	103936	57.4498	29389	71.7239
T243-36-A	1013519	987745	2.54302	835372	15.4263
T243-36-B	496002	208915	57.8802	49948	76.0917
T244-36-A	117760	12029	89.7852	4636	61.4598
T244-36-B	78824	9678	87.722	4273	55.8483
T244-37-A	7878	4857	38.3473	3273	32.6127
T244-37-B	466132	43814	90.6005	40893	6.66682
T244-38-A	13213	11278	14.6447	5698	49.4769
T244-38-A	24371	21324	12.5026	10556	50.4971
T244-38-B	312399	30615	90.2	27736	9.40389
T244-38-B	344363	33428	90.2928	19382	42.0187
T245-36-A	264385	261138	1.22813	128760	50.6927
T245-36-B	1369883	1296791	5.33564	1091555	15.8265
T246-37-A	289626	279249	3.5829	193071	30.8606
T246-37-B	454702	288689	36.5103	190531	34.0013
T247-37-A	13981	4200	69.9592	3099	26.2143
T247-37-B	203724	154823	24.0036	103302	33.2774
T248-37-A	583812	580059	0.642844	462933	20.1921
T248-37-B	1440048	1236592	14.1284	961017	22.285
T249-37-A	7402	4825	34.8149	3253	32.5803
T249-37-B	2160547	1607381	25.6031	1320537	17.8454
T249-38-A	921145	917487	0.397114	880332	4.04965
T249-38-A	609315	605057	0.698818	551047	8.92643
T249-38-B	592757	586731	1.01661	551131	6.06752
T249-38-B	250358	246226	1.65044	158175	35.7602
T250-37-A	246099	243768	0.94718	175661	27.9393
T250-37-B	496256	266195	46.3593	163088	38.7336
T250-38-A	490874	488647	0.453681	437395	10.4886
T250-38-A	476890	473249	0.763488	414908	12.3278
T250-38-B	516412	419085	18.8468	360575	13.9614
T250-38-B	329824	260554	21.0021	148407	43.0417
T251-38-A	334733	333185	0.462458	219322	34.1741
T251-38-A	273190	270394	1.02346	144978	46.3827
T251-38-B	792175	757328	4.3989	712441	5.92702
T251-38-B	539613	515788	4.4152	459091	10.9923
T252-38-A	697568	695273	0.329	654118	5.91926
T252-38-A	232337	229178	1.35966	119438	47.8842
T252-38-B	665154	543699	18.2597	401613	26.1332
T252-38-B	369467	302535	18.1158	143495	52.5691
T253-38-A	3607493	3594200	0.368483	3594200	0
T253-38-A	4783255	4765895	0.362933	4721611	0.929185
T253-38-B	2065808	1613475	21.8962	1566491	2.91198
T253-38-B	891125	698932	21.5675	615182	11.9826
T253-39-A	322696	309299	4.15159	242230	21.6842
T253-39-A	342928	330383	3.6582	256262	22.4349
T253-39-B	1103111	977143	11.4193	908312	7.04411
T253-39-B	1102418	984525	10.694	898005	8.78799
T254-38-A	305593	297909	2.51446	252839	15.1288
T254-38-A	277027	265578	4.13281	171854	35.2906
T254-38-B	304722	257760	15.4114	122425	52.5043
T254-38-B	459025	388970	15.2617	183976	52.7018
T254-39-A	540717	482717	10.7265	440925	8.65766
T254-39-B	962277	748350	22.2313	748350	0
T254-39-B	42680	63	99.8524	47	25.3968
T255-39-A	232658	223354	3.999	106289	52.4123
T255-39-B	297195	122296	58.8499	47961	60.7829
T255-40-A	79651	79221	0.539855	35922	54.656
T255-40-B	84943	72119	15.0972	29504	59.0898
T255-41-A	635760	631632	0.649302	563879	10.7267
T255-41-B	716677	372520	48.0212	271174	27.2055
T256-39-A	227965	220585	3.23734	98942	55.1456
T256-39-B	1596266	944503	40.8305	909224	3.73519
T256-39-B	895090	535765	40.144	485806	9.3248
T257-39-A	151153	143924	4.78257	83295	42.1257
T257-39-A	175867	162294	7.71776	87356	46.1742
T257-39-B	678356	535950	20.9928	416581	22.2724
T257-39-B	470147	374960	20.2462	153118	59.1642
T258-39-A	649757	639262	1.61522	524271	17.9881
T258-39-A	428053	410249	4.1593	220907	46.1529
T258-39-B	576194	300181	47.9028	300181	0
T258-39-B	657336	345217	47.4824	266600	22.7732
T259-39-A	38093	10579	72.2285	5561	47.4336
T259-39-A	69989	25617	63.3985	10208	60.1515
T259-39-B	156319	18877	87.9241	12929	31.5092
T259-39-B	117373	18462	84.2707	8371	54.6582
T259-40-A	104454	101215	3.10089	43491	57.0311
T259-40-B	270513	108296	59.9664	59315	45.2288
T259-41-A	701641	695368	0.894047	628074	9.67747
T259-41-B	369105	241616	34.54	82648	65.7937
T259-42-A	177355	155392	12.3836	72811	53.1437
T259-42-B	939608	756009	19.54	695792	7.96512
T259-43-A	956781	945139	1.21679	866283	8.34332
T259-43-B	1153469	1035702	10.2098	912917	11.8552
T259-44-A	2321772	2303738	0.776734	2166812	5.94364
T259-44-B	430569	309785	28.0522	140500	54.646
T259-45-A	141931	139312	1.84526	66915	51.9675
T259-45-N	304184	121021	60.2145	59508	50.8284
T259-46-A	29657	17909	39.6129	9359	47.7414
T259-46-B	530816	233486	56.0138	142190	39.1013
T259-47-A	433269	410953	5.15061	283953	30.9038
T259-47-B	99924	25433	74.5477	14005	44.9337
T259-48-A	626569	613893	2.02308	549808	10.4391
T259-48-B	339965	156104	54.0823	68841	55.9006
T259-49-A	2834814	2825438	0.330745	2714065	3.9418
T259-49-B	39062	34809	10.8878	15806	54.5922
T259-50-A	206725	145067	29.8261	55733	61.5812
T259-50-B	195524	103540	47.0449	37362	63.9154
T260-39-A	118115	107322	9.1377	60140	43.963
T260-39-A	397547	383791	3.46022	298215	22.2976
T260-39-B	293026	168595	42.4641	61038	63.7961
T260-39-B	295086	173166	41.3168	60301	65.1773
T261-1-A	118308	114517	3.20435	60764	46.9389
T261-1-B	515024	202109	60.7574	132865	34.2607
T261-39-A	997007	975593	2.14783	904661	7.27065
T261-39-A	425560	411864	3.21835	260232	36.816
T261-39-B	1401112	1185213	15.4091	1001542	15.4969
T261-39-B	1740141	1483085	14.7721	1264865	14.7139
T261-40-A	212182	210655	0.719665	125403	40.47
T261-40-B	375768	339457	9.66314	145656	57.0915
T261-41-A	375848	352589	6.18841	247826	29.7125
T261-41-B	1485291	567310	61.8048	485782	14.371
T261-42-A	572910	556472	2.86921	453688	18.4707
T261-42-B	1954224	1094613	43.9873	990445	9.51642
T261-43-A	831031	826079	0.595886	727766	11.9012
T261-43-N	1591377	1038156	34.7637	960980	7.43395
T261-44-A	526961	508258	3.54922	375256	26.1682
T261-44-N	1913853	927442	51.5406	746733	19.4847
T261-45-A	391772	390476	0.330805	321430	17.6825
T261-45-B	498049	343884	30.9538	232323	32.4415
T261-46-A	281139	275481	2.01253	156481	43.1972
T261-46-B	477659	404208	15.3773	288362	28.66
T261-47-A	477604	457270	4.2575	382772	16.2919
T261-47-B	1284766	905294	29.5363	777586	14.1068
T261-48-A	332992	314096	5.67461	232560	25.9589
T261-48-B	514741	487378	5.31588	357142	26.7218
T261-49-A	1208038	1202993	0.417619	1162144	3.39561
T261-49-B	493182	304356	38.2873	138400	54.5269
T261-50-A	391694	382157	2.43481	269797	29.4015
T261-50-B	2243766	966593	56.921	966593	0
T261-52-A	262481	245454	6.48695	141912	42.1839
T261-52-B	528602	297151	43.7855	178868	39.8057
T262-39-A	25074	10833	56.7959	5343	50.6785
T262-39-A	48547	19195	60.461	8565	55.379
T262-39-N	81143	20805	74.3601	14084	32.3047
T262-39-N	82711	18305	77.8687	9868	46.0912
T263-40-A	92318	91287	1.11679	36592	59.9154
T263-40-B	298774	100179	66.47	40517	59.5554
T264-40-A	145413	144403	0.694573	60209	58.3049
T264-40-B	196981	128596	34.7165	44410	65.4655
T265-40-A	128995	128079	0.710105	70542	44.9231
T265-40-B	368179	165141	55.1465	49767	69.8639
T266-40-A	47992	47463	1.10227	24909	47.5191
T266-40-B	1746878	1366689	21.7639	1171027	14.3165
T266-41-A	519797	511783	1.54176	459104	10.2932
T266-41-B	821726	575072	30.0166	525437	8.63109
T267-40-A	370544	369513	0.27824	206299	44.17
T267-40-B	314065	266835	15.0383	266835	0
T268-40-A	13513	9119	32.5168	9119	0
T268-40-A	4872	2446	49.7947	1788	26.9011
T268-40-B	138314	38019	72.5125	29960	21.1973
T269-40-A	33569	32660	2.70786	15902	51.3105
T269-40-B	136119	100685	26.0316	47329	52.993
T270-41-A	42713	6897	83.8527	6897	0
T270-41-A	15416	3776	75.506	1625	56.965
T270-41-B	437681	30973	92.9234	900	97.0942
T270-41-B	437681	30973	92.9234	30073	2.90576
T271-41-A	666395	541490	18.7434	541490	0
T271-41-A	136782	110829	18.974	36952	66.6585
T271-41-B	134944	11874	91.2008	11874	0
T271-41-B	40764	5671	86.0882	3148	44.4895
T272-41-A	517510	512588	0.951093	324385	36.7162
T272-41-B	2847568	1916635	32.6922	1858769	3.01915
T272-42-A	394573	370371	6.13372	278023	24.9339
T272-42-B	1381894	827459	40.1214	757691	8.4316
T272-43-A	471574	460880	2.26772	378686	17.8341
T272-43-N	595095	585448	1.62109	522123	10.8165
T273-41-A	91752	83745	8.72679	83745	0
T273-41-B	202975	12636	93.7746	12636	0
T273-41-B	74872	11416	84.7526	10512	7.91871
T273-42-A	404413	383101	5.26986	253922	33.7193
T273-42-B	472293	321879	31.8476	215627	33.0099
T274-41-A	234518	222147	5.27507	105135	52.6732
T274-41-B	613020	223156	63.5973	75797	66.0341
T274-42-A	358727	347393	3.15951	218646	37.0609
T274-42-B	624225	342518	45.1291	163427	52.2866
T275-41-A	6008	2566	57.2903	2566	0
T275-41-A	5971	3231	45.8885	710	78.0254
T275-41-N	278947	17855	93.5991	17855	0
T275-41-N	86838	8145	90.6205	7476	8.21363
T276-41-A	737233	733149	0.553963	601613	17.9412
T276-41-B	2944706	1187968	59.6575	1187968	0
T277-42-A	44904	34811	22.4768	15666	54.997
T277-42-B	187179	137582	26.4971	56310	59.0717
T278-42-A	164479	151412	7.94448	66069	56.3648
T278-42-N	209833	163979	21.8526	68689	58.1111
T279-42-A	174838	148307	15.1746	68401	53.8788
T279-42-B	520287	280138	46.157	179034	36.0908
T279-43-A	460764	453215	1.63837	281641	37.8571
T279-43-B	610522	412172	32.4886	278629	32.3998
T279-44-A	708525	702872	0.797855	507097	27.8536
T279-44-N	462957	320808	30.7046	135170	57.8658
T279-45-A	421665	419462	0.522453	352756	15.9028
T279-45-B	195441	166045	15.0409	74481	55.1441
T279-46-A	495888	490422	1.10227	323404	34.056
T279-46-B	354010	311283	12.0694	213433	31.4344
T280-42-A	24800	12288	50.4516	4707	61.6943
T280-42-B	171792	40883	76.202	19176	53.0954
T280-43-A	211131	205589	2.62491	102769	50.0124
T280-43-B	688320	408158	40.7023	302884	25.7925
T281-43-A	555756	537364	3.30937	441444	17.8501
T281-43-B	353715	275273	22.1766	104154	62.1634
T282-43-A	225473	218678	3.01366	79545	63.6246
T282-43-B	1019526	240594	76.4014	92307	61.6337
T283-43-A	407421	399276	1.99916	262640	34.2209
T283-43-B	280789	164193	41.5244	85219	48.0983
T284-43-A	916498	911688	0.524824	744755	18.3103
T284-43-B	434666	360041	17.1684	174193	51.6186
T284-44-A	443696	438750	1.11473	255151	41.8459
T284-44-N	1129541	468107	58.5578	329993	29.5048
T285-43-A	136299	133163	2.30082	57834	56.569
T285-43-B	836428	824381	1.44029	713704	13.4255
T286-43-A	26764	21252	20.5948	14190	33.2298
T286-43-B	670544	577976	13.8049	485047	16.0783
T286-44-A	1310358	1305109	0.400578	1164971	10.7376
T286-44-B	117732	77766	33.9466	40739	47.6134
T286-45-A	264352	263360	0.375257	144161	45.2609
T286-45-N	374589	355096	5.20384	262676	26.0268
T286-46-A	492991	482689	2.08969	434171	10.0516
T286-46-B	372229	280848	24.5497	134474	52.1186
T287-44-A	411610	396424	3.68941	220169	44.4612
T287-44-B	503350	363700	27.7441	178494	50.9227
T287-45-A	986406	915361	7.20241	847664	7.39566
T287-45-N	436072	172709	60.3944	83563	51.6163
T287-46-A	158555	140612	11.3166	73732	47.5635
T287-46-B	212494	134873	36.5286	64104	52.4708
T287-47-A	290443	244665	15.7614	118824	51.434
T287-47-B	1513874	544037	64.0633	469259	13.745
T287-48-A	224086	203254	9.29643	106562	47.572
T287-48-B	1291513	871483	32.5223	746644	14.3249
T287-49-A	260843	242513	7.02722	96405	60.2475
T287-49-B	40481	29629	26.8076	13314	55.0643
T288-44-A	337558	333411	1.22853	188103	43.5822
T288-44-N	399844	274118	31.4438	123383	54.9891
T289-44-A	285667	281758	1.36838	127750	54.6597
T289-44-B	385822	198649	48.5128	84670	57.3771
T289-45-A	381554	379821	0.454195	305919	19.4571
T289-45-N	405978	307500	24.257	199604	35.0881
T290-44-A	518443	507652	2.08142	338075	33.4042
T290-44-B	558481	61468	88.9937	45574	25.8574
T291-44-A	392563	386973	1.42398	207704	46.326
T291-44-B	1193654	103960	91.2906	99938	3.8688
T291-45-A	361274	359092	0.603974	266528	25.7772
T291-45-B	382065	323812	15.2469	234071	27.7139
T291-46-A	449208	442066	1.58991	268820	39.1901
T291-46-B	1074619	365419	65.9955	234881	35.7228
T292-44-A	443170	438767	0.993524	251775	42.6176
T292-44-B	1339828	978176	26.9924	805723	17.6301
T293-45-A	715504	709949	0.776376	660438	6.97388
T293-45-B	442082	368308	16.6879	288087	21.781
T294-1-A	539990	536171	0.707235	418943	21.8639
T294-1-B	401344	384990	4.07481	247252	35.777
T294-2-A	561084	542286	3.3503	456783	15.7671
T294-2-B	1275853	682289	46.5229	640248	6.16176
T294-3-A	719840	713568	0.871305	632442	11.3691
T294-3-B	825107	273650	66.8346	149840	45.2439
T294-45-A	2249337	2242831	0.289241	2139382	4.61243
T294-45-N	306541	20150	93.4267	15425	23.4491
T294-46-A	118345	97631	17.5031	58343	40.2413
T294-46-B	1021572	272270	73.3479	217760	20.0206
T294-47-A	359343	325471	9.42609	223464	31.3413
T294-47-N	686647	545179	20.6027	487818	10.5215
T294-48-A	497161	471721	5.11705	405366	14.0666
T294-48-B	256562	199187	22.363	85978	56.8355
T294-49-A	342119	329141	3.79342	144508	56.0954
T294-49-B	995895	378790	61.9649	202414	46.563
T294-4-A	117034	81434	30.4185	34982	57.0425
T294-4-N	366108	115028	68.5809	53359	53.6122
T294-50-A	126250	112277	11.0677	55142	50.8875
T294-50-B	1193135	919448	22.9385	673832	26.7134
T294-52-A	488028	480969	1.44643	329086	31.5785
T294-52-N	1906867	756252	60.3406	705502	6.71073
T295-45-A	2191141	2188099	0.138832	2010950	8.09602
T295-45-B	39184	14479	63.0487	8044	44.4437
T295-46-A	348834	342162	1.91266	244022	28.6823
T295-46-B	756256	655179	13.3654	496470	24.2238
T296-46-A	278708	273139	1.99815	157269	42.4216
T296-46-B	548946	498838	9.12804	340485	31.7444
T297-46-A	218611	209169	4.31909	98334	52.9883
T297-46-B	314041	296925	5.45024	194012	34.6596
T298-46-A	925551	916099	1.02123	537206	41.3594
T298-46-B	312594	189896	39.2516	110501	41.8097
T299-46-A	276641	266857	3.53671	153240	42.576
T299-46-B	68635	39023	43.1442	21953	43.7434
T300-46-A	44873	30039	33.0577	16070	46.5029
T300-46-B	41474	24717	40.4036	13982	43.4316
T301-47-A	520700	486295	6.60745	408466	16.0045
T301-47-B	256748	154825	39.6977	64153	58.5642
T302-47-A	215104	187942	12.6274	98153	47.7748
T302-47-B	1416908	991945	29.9923	941104	5.12538
T303-47-A	39148	24789	36.6788	11970	51.7125
T303-47-B	2376960	1517601	36.1537	1471466	3.04
T303-48-A	481785	459131	4.7021	388977	15.2797
T303-48-B	280773	164785	41.3102	79680	51.6461
T303-49-A	731779	727353	0.604827	671774	7.64127
T303-49-B	588885	411908	30.0529	327506	20.4905
T303-50-A	982074	971278	1.09931	971278	0
T303-50-B	878385	754572	14.0955	754572	0
T304-47-A	289657	256257	11.5309	172153	32.8202
T304-47-B	277255	210084	24.2272	104827	50.1023
T305-47-A	605967	425579	29.7686	346143	18.6654
T305-47-B	133342	88974	33.2738	41286	53.5977
T305-48-A	526077	394104	25.0863	207962	47.2317
T305-48-B	198568	190595	4.01525	92503	51.4662
T305-49-A	592591	589738	0.481445	531629	9.85336
T305-49-B	493135	406608	17.5463	291962	28.1957
T306-47-A	282186	263398	6.65802	142422	45.929
T306-47-N	363677	284110	21.8785	216037	23.9601
T307-48-A	316481	288508	8.83876	141564	50.9324
T307-48-B	986201	571841	42.0158	349994	38.7952
T308-48-A	128822	110427	14.2794	60467	45.2426
T308-48-B	861937	694964	19.3718	456512	34.3114
T308-49-A	329425	327324	0.637778	250178	23.5687
T308-49-B	599289	513032	14.3932	449155	12.4509
T308-50-A	449943	440892	2.01159	371500	15.739
T308-50-B	649768	600926	7.51684	600926	0
T308-52-A	1102359	1090154	1.10717	986172	9.53829
T308-52-B	2023238	1030458	49.0689	983893	4.51886
T309-48-A	188481	169718	9.95485	90824	46.4853
T309-48-B	602392	514086	14.6592	296243	42.3748
T309-49-A	849855	846997	0.336293	753781	11.0055
T309-49-B	240996	189754	21.2626	74269	60.8604
T310-48-A	261216	253406	2.98986	122936	51.4865
T310-48-B	944831	518838	45.0867	422623	18.5443
T311-48-A	450692	443172	1.66855	244259	44.8839
T311-48-B	449194	314096	30.0756	204481	34.8986
T312-48-A	323265	223730	30.7905	106048	52.6
T312-48-N	123097	62533	49.2002	29536	52.7673
T313-49-A	337626	335200	0.718547	175992	47.4964
T313-49-B	454022	409227	9.86626	186381	54.4554
T314-49-A	419101	407394	2.79336	310112	23.8791
T314-49-B	7714271	7144941	7.38022	7144941	0
T315-49-A	23497	10164	56.7434	5551	45.3857
T315-49-B	51570	11609	77.4889	6405	44.8273
T315-50-A	399976	388651	2.83142	314972	18.9576
T315-50-B	393565	269844	31.436	100317	62.8241
T316-49-A	10057	8383	16.6451	4585	45.306
T316-49-B	309220	258901	16.2729	154641	40.2702
T316-50-A	389384	377504	3.05097	208439	44.785
T316-50-B	329669	248484	24.6262	135873	45.3192
T317-50-A	407926	397759	2.49236	328915	17.308
T317-50-B	488337	273566	43.9801	155640	43.107
T318-50-A	373321	363649	2.5908	290965	19.9874
T318-50-B	2391347	768173	67.877	768173	0
T319-1-A	580051	576968	0.531505	455172	21.1097
T319-1-B	427481	337871	20.9623	214631	36.4755
T319-50-A	40231	15000	62.7153	7470	50.2
T319-50-B	2580278	2341148	9.26761	2166811	7.44665
T319-52-A	1415475	1407669	0.551476	1217902	13.4809
T319-52-N	556150	342832	38.3562	287141	16.2444
T320-50-A	365363	347891	4.78209	234671	32.5447
T320-50-B	89028	23304	73.824	10409	55.3338
T321-50-A	28456	13207	53.588	6707	49.2163
T321-50-B	189532	146765	22.5645	62291	57.5573
T322-51-A	671470	655928	2.31462	602470	8.14998
T322-51-B	1746761	1349660	22.7336	1072384	20.5441
T323-51-A	10419	7556	27.4786	4657	38.3669
T323-51-B	20511	8858	56.8134	6031	31.9147
T323-52-A	686429	677700	1.27165	538647	20.5184
T323-52-N	2225186	1335962	39.9618	1203108	9.94444
T324-51-A	15193	9673	36.3325	6097	36.9689
T324-51-B	47937	8668	81.9179	5789	33.2141
T324-52-A	625403	614927	1.67508	536779	12.7085
T324-52-N	1156786	726975	37.1556	624511	14.0946
T325-1-A	274529	267058	2.72139	161373	39.5738
T325-1-B	393826	231179	41.2992	115274	50.1365
T325-52-A	375009	339613	9.43871	289583	14.7315
T325-52-B	537712	323490	39.8395	249593	22.8437
T327-1-A	634276	625623	1.36423	577792	7.64534
T327-1-B	884046	384670	56.4876	277761	27.7924
T327-2-A	924814	906483	1.98213	837590	7.60003
T327-2-B	906992	662818	26.9213	612589	7.5781
T327-3-A	436381	432022	0.998898	243551	43.6253
T327-3-B	1087992	898276	17.4373	834786	7.06798
T327-4-A	471561	465467	1.2923	310959	33.1942
T327-4-B	534054	312476	41.4898	171446	45.1331
T327-52-A	283443	274518	3.14878	159566	41.8741
T327-52-N	1009177	880878	12.7132	821923	6.69275
T329-1-A	277939	273628	1.55106	160228	41.4431
T329-1-B	382667	233445	38.9953	120950	48.1891
T329-2-A	697123	674714	3.2145	612109	9.27875
T329-2-B	323116	219379	32.1052	96888	55.8353
T329-3-A	584579	573500	1.89521	393010	31.4717
T329-3-B	1271941	905993	28.7708	855440	5.57984
T329-4-A	196975	192116	2.46681	87716	54.3422
T329-4-B	411413	280965	31.7073	176810	37.0705
T329-52-A	363513	351231	3.3787	186544	46.8885
T329-52-N	497473	333880	32.8848	191279	42.7103
T330-1-A	424447	417803	1.56533	265679	36.4105
T330-1-B	631292	351905	44.2564	290385	17.482
T330-2-A	836445	803806	3.90211	752698	6.35825
T330-2-B	1179953	436429	63.013	286538	34.3449
T330-52-A	1292681	1277668	1.16138	963188	24.6136
T330-52-N	3279486	2052384	37.4175	1818860	11.3782
T331-52-A	400708	391152	2.38478	237447	39.2955
T331-52-B	620237	403252	34.9842	215875	46.4665
T332-1-A	253454	244054	3.70876	130644	46.4692
T332-1-B	1741925	582340	66.5692	519496	10.7916
T332-2-A	438271	412777	5.81695	301009	27.0771
T332-2-B	1706623	1647287	3.47681	1548395	6.00333
T333-1-A	388531	382667	1.50927	311258	18.6609
T333-1-B	1383247	456945	66.9658	399021	12.6764
T333-2-A	410093	388540	5.25564	308642	20.5636
T333-2-B	1952296	1224332	37.2876	1167036	4.67978
T334-1-A	332164	323061	2.74051	262681	18.69
T334-1-B	297759	240113	19.36	129690	45.9879
T335-1-A	433871	428793	1.17039	338740	21.0015
T335-1-B	774320	474047	38.7789	431503	8.97464
T336-1-A	1598792	1590427	0.523208	1488754	6.39281
T336-1-B	416652	33390	91.9861	31174	6.63672
T338-2-A	356749	177077	50.3637	144383	18.4632
T338-2-B	5049622	2203711	56.3589	2203711	0
T338-3-A	893674	831337	6.97536	660486	20.5514
T338-3-B	1962491	1584058	19.2833	1486865	6.1357
T338-4-A	676333	656597	2.91809	348575	46.9119
T338-4-B	1991067	1919861	3.57627	1856406	3.30519
T339-10-B	275748	205658	25.4181	137723	33.033
T339-2-A	31842	14816	53.4703	10784	27.2138
T339-2-B	1392923	100154	92.8098	94757	5.3887
T339-3-A	297583	293293	1.44161	147178	49.8188
T339-3-B	1181566	958910	18.8441	904308	5.69417
T339-4-A	246725	236647	4.08471	138331	41.5454
T339-4-B	1996911	1519647	23.9001	1463394	3.70171
T339-5-A	208055	204691	1.61688	91467	55.3146
T339-5-B	2686865	2476428	7.83206	2376688	4.02758
T339-6-A	287725	281212	2.26362	140296	50.1102
T339-6-B	338118	278029	17.7716	211686	23.8619
T339-7-A	442292	437281	1.13296	365584	16.3961
T339-7-N	323174	279181	13.6128	200108	28.3232
T339-8-A	463102	460056	0.657738	299540	34.8905
T339-8-A	651729	649130	0.398785	471199	27.4107
T339-8-B	321120	312682	2.62768	238899	23.5968
T339-8-B	520456	511916	1.64087	425308	16.9184
T339-9-A	117	111	5.12821	111	0
T339-9-B	397743	175580	55.8559	63364	63.9116
T340-2-A	74970	38748	48.3153	27974	27.8053
T340-2-B	116414	25373	78.2045	19285	23.994
T341-2-A	281923	267922	4.96625	135935	49.2632
T341-2-B	2541650	2201037	13.4013	2051226	6.80638
T342-3-A	251729	245249	2.5742	120244	50.9706
T342-3-B	183679	21159	88.4804	13532	36.0461
T343-3-A	171525	155381	9.41204	76813	50.5647
T343-3-B	594868	421495	29.1448	339387	19.4802
T343-4-A	179762	172427	4.0804	89854	47.8887
T343-4-B	1311713	1003574	23.4913	914771	8.84867
T344-3-A	909021	900685	0.917031	829657	7.886
T344-3-B	717591	533243	25.6898	471205	11.6341
T345-3-A	321996	309905	3.75502	244921	20.969
T345-3-N	676616	491224	27.3999	420742	14.3482
T346-3-A	45627	12970	71.5738	7615	41.2876
T346-3-B	64228	12935	79.8608	8236	36.3278
T347-3-A	39972	11631	70.9021	6678	42.5845
T347-3-B	39447	12583	68.1015	6346	49.5669
T348-4-A	511607	505870	1.12137	402336	20.4665
T348-4-B	282358	188887	33.1037	65601	65.2697
T350-4-A	659465	638156	3.23126	507560	20.4646
T350-4-B	2413822	1863554	22.7965	1651416	11.3835
T351-4-A	28172	16356	41.9424	9994	38.897
T351-4-B	4454473	4052835	9.01651	4052835	0
T352-4-A	399794	387688	3.02806	321820	16.99
T352-4-N	54076	23161	57.1695	10007	56.7937
T353-4-A	182749	176462	3.44024	81437	53.8501
T353-4-B	2041400	1013547	50.3504	793586	21.7021
T354-4-A	38320	19420	49.3215	11798	39.2482
T354-4-B	775129	420253	45.7828	310604	26.0912
T355-4-A	21068	15580	26.049	9709	37.6829
T355-4-B	235396	19854	91.5657	13211	33.4593
Water-1	10267	5860	42.9239	3240	44.7099
Water-10	2198	1716	21.929	732	57.3427
Water-10	36751	33484	8.88955	16655	50.2598
Water-11	603	376	37.6451	144	61.7021
Water-12	711402	710591	0.114	657751	7.43606
Water-13	37703	37533	0.450893	15770	57.9836
Water-14	97643	97468	0.179224	85137	12.6513
Water-15	14044	13965	0.562518	7948	43.0863
Water-16	46488	44041	5.26372	19076	56.6858
Water-17	10024	5621	43.9246	3540	37.0219
Water-18	29360	11373	61.2636	7252	36.2349
Water-18	138855	136585	1.6348	122507	10.3071
Water-19	32916	24893	24.3742	18992	23.7055
Water-19	9907	9360	5.52135	2027	78.344
Water-2	31736	16417	48.2701	11876	27.6604
Water-2	42338	42200	0.325948	20247	52.0213
Water-20	9954	9490	4.66144	2726	71.275
Water-21	12109	8426	30.4154	4539	46.131
Water-21	11636	8802	24.3554	4512	48.7389
Water-22	13293	11377	14.4136	11377	0
Water-22	103589	91765	11.4143	39086	57.4064
Water-23	2992	2922	2.33957	2922	0
Water-23	13447	8896	33.844	5725	35.6452
Water-24	18965	14262	24.7983	8606	39.6578
Water-24	27474	26119	4.93194	14899	42.9572
Water-25	38182	24409	36.072	13649	44.0821
Water-26	44085	39738	9.8605	38290	3.64387
Water-26-2	22128	16289	26.3874	16017	1.66984
Water-27	996	797	19.9799	363	54.4542
Water-28	18094	15642	13.5515	15494	0.946171
Water-3	1536	1222	20.4427	663	45.7447
Water-3	12861	9546	25.7756	4932	48.3344
Water-32	13882	11435	17.6271	8901	22.16
Water-34	1812	1591	12.1965	877	44.8774
Water-35	6167	3885	37.0034	1754	54.852
Water-36	9307	7440	20.0602	3122	58.0376
Water-37	15237	9641	36.7264	6685	30.6607
Water-38	21376	19065	10.8112	10325	45.8432
Water-38	27064	23611	12.7586	11985	49.2398
Water-39	15597	9010	42.2325	4512	49.9223
Water-39	32768	20628	37.0483	9543	53.7376
Water-4	24739	18356	25.8014	11110	39.4748
Water-4	63153	60944	3.49785	28281	53.5951
Water-40	5501	2856	48.0822	2856	0
Water-40	2747	2074	24.4995	2003	3.42334
Water-41	4854	2642	45.5707	2642	0
Water-42	22183	12474	43.7678	5161	58.6259
Water-43	173142	170658	1.43466	85550	49.8705
Water-44	10549	7337	30.4484	4409	39.9073
Water-46	19689	15435	21.606	8704	43.6087
Water-47	73907	47472	35.7679	22801	51.9696
Water-48	82279	74802	9.08737	38582	48.4212
Water-49	10055	8677	13.7046	4853	44.0705
Water-5	5783	5224	9.66626	5219	0.0957121
Water-5	24508	22279	9.09499	11852	46.8019
Water-50	21953	12958	40.9739	6201	52.1454
Water-51	10759	7888	26.6846	4742	39.8834
Water-52	13383	8372	37.443	5483	34.5079
Water-6	1164	780	32.9897	303	61.1538
Water-6	23362	21232	9.11737	10843	48.9309
Water-7	13331	9687	27.3348	4299	55.6209
Water-7	26961	24547	8.95367	12372	49.5987
Water-8	42	39	7.14286	35	10.2564
Water-8	12756	11472	10.0659	5916	48.431
Water-8	26506	24141	8.92251	12325	48.9458
Water-8	69916	58113	16.8817	26567	54.2839
Water-9	553	488	11.7541	232	52.459
Water-9	24294	21920	9.77196	11440	47.8102

## Sheet: Supplementary_Table_S5
Supplementary Table S5. Details of multiple-birth patients: twins and triplets.
Birth weight refers to ELBW extremely low birth weight, VLBW very low birth weight, LBW low birth weight. Gestational ages EP refers to extremely preterm, VP very preterm, P preterm.
Patient _ID	Multiple_birth_information	Sample_counter	Birth_weight	Gestational_age	Delivery
T045	twin T045, T055	7	ELBW	EP	cesarean section
T052	twin T052, T052	6	ELBW	VP	cesarean section
T053	twin T052, T052	6	VLBW	VP	cesarean section
T055	twin T045, T055	7	ELBW	EP	cesarean section
T067	twin T067, T068	1	LBW	P	cesarean section
T068	twin T067, T068	1	LBW	P	cesarean section
T074	twin T074, T075	9	ELBW	EP	cesarean section
T075	twin T074, T075	9	ELBW	EP	cesarean section
T090	twin T090, T091	2	LBW	VP	cesarean section
T091	twin T090, T091	2	LBW	VP	cesarean section
T100	twin T100, T101	2	LBW	VP	cesarean section
T101	twin T100, T101	2	LBW	VP	cesarean section
T121	twin T121, T122	8	ELBW	VP	cesarean section
T122	twin T121, T122	8	ELBW	VP	cesarean section
T139	twin T139, T143	4	VLBW	VP	cesarean section
T143	twin T139, T143	4	VLBW	VP	cesarean section
T153	trip. T153, T154, T155	10	ELBW	VP	cesarean section
T154	trip. T153, T154, T155	10	ELBW	VP	cesarean section
T155	trip. T153, T154, T155	10	ELBW	VP	cesarean section
T178	twin T178, T179	1	LBW	P	cesarean section
T179	twin T178, T179	1	LBW	P	cesarean section
T222	twin T222, T223	1	LBW	P	cesarean section
T223	twin T222, T223	1	LBW	P	cesarean section
T225	twin T225, T226	5	VLBW	VP	cesarean section
T226	twin T225, T226	5	VLBW	VP	cesarean section
T253	twin T253, T254	2	VLBW	VP	cesarean section
T254	twin T253, T254	2	LBW	VP	cesarean section
T315	twin T315, T316	2	VLBW	VP	cesarean section
T316	twin T315, T316	2	VLBW	VP	cesarean section
